# Supplementary material for: Democratizing cheminformatics: interpretable chemical grouping using an automated KNIME workflow
Source: J Cheminform. 2024 Aug 16;16:101. doi: 10.1186/s13321-024-00894-1 (PMC11330086; doi:10.1186/s13321-024-00894-1)
Supplement: Supplementary file 2 — Additional file 2. SDF file containing the chemical structures of the eye irritation and corrosion dataset. [file 13321_2024_894_MOESM2_ESM.sdf]

  Mrv2220 06282313592D          

 10 11  0  0  0  0            999 V2000
   -0.1712   -0.6979    0.0000 O   0  0  0  0  0  0  0  0  0  0  0  0
    0.6538   -0.6979    0.0000 C   0  0  0  0  0  0  0  0  0  0  0  0
    1.1387   -0.0305    0.0000 C   0  0  0  0  0  0  0  0  0  0  0  0
    1.9233   -0.2854    0.0000 C   0  0  0  0  0  0  0  0  0  0  0  0
    2.6378    0.1271    0.0000 C   0  0  0  0  0  0  0  0  0  0  0  0
    3.3523   -0.2854    0.0000 C   0  0  0  0  0  0  0  0  0  0  0  0
    3.3523   -1.1104    0.0000 C   0  0  0  0  0  0  0  0  0  0  0  0
    2.6378   -1.5229    0.0000 C   0  0  0  0  0  0  0  0  0  0  0  0
    1.9233   -1.1104    0.0000 C   0  0  0  0  0  0  0  0  0  0  0  0
    1.1387   -1.3653    0.0000 O   0  0  0  0  0  0  0  0  0  0  0  0
  1  2  2  0  0  0  0
  3  2  1  0  0  0  0
  4  3  1  0  0  0  0
  4  5  2  0  0  0  0
  5  6  1  0  0  0  0
  6  7  2  0  0  0  0
  7  8  1  0  0  0  0
  8  9  2  0  0  0  0
  9  4  1  0  0  0  0
 10  9  1  0  0  0  0
  2 10  1  0  0  0  0
M  END
> <Outcome>
1

$$$$

  Mrv2220 06282313592D          

  5  4  0  0  0  0            999 V2000
    0.8250    1.4289    0.0000 O   0  0  0  0  0  0  0  0  0  0  0  0
    1.2375    0.7145    0.0000 C   0  0  0  0  0  0  0  0  0  0  0  0
    0.8250   -0.0000    0.0000 C   0  0  0  0  0  0  0  0  0  0  0  0
    1.2375   -0.7145    0.0000 O   0  0  0  0  0  0  0  0  0  0  0  0
    0.0000   -0.0000    0.0000 O   0  0  0  0  0  0  0  0  0  0  0  0
  1  2  1  0  0  0  0
  2  3  1  0  0  0  0
  3  4  1  0  0  0  0
  3  5  2  0  0  0  0
M  END
> <Outcome>
1

$$$$

  Mrv2220 06282313592D          

 11 10  0  0  0  0            999 V2000
    4.1250   -2.8579    0.0000 C   0  0  0  0  0  0  0  0  0  0  0  0
    3.7125   -2.1434    0.0000 N   0  3  0  0  0  0  0  0  0  0  0  0
    4.4270   -1.7309    0.0000 C   0  0  0  0  0  0  0  0  0  0  0  0
    2.9980   -2.5559    0.0000 C   0  0  0  0  0  0  0  0  0  0  0  0
    3.3000   -1.4289    0.0000 C   0  0  0  0  0  0  0  0  0  0  0  0
    2.4750   -1.4289    0.0000 C   0  0  0  0  0  0  0  0  0  0  0  0
    2.0625   -0.7145    0.0000 O   0  0  0  0  0  0  0  0  0  0  0  0
    1.2375   -0.7145    0.0000 C   0  0  0  0  0  0  0  0  0  0  0  0
    0.8250   -1.4289    0.0000 O   0  0  0  0  0  0  0  0  0  0  0  0
    0.8250    0.0000    0.0000 C   0  0  0  0  0  0  0  0  0  0  0  0
    0.0000    0.0000    0.0000 C   0  0  0  0  0  0  0  0  0  0  0  0
  1  2  1  0  0  0  0
  2  3  1  0  0  0  0
  2  4  1  0  0  0  0
  2  5  1  0  0  0  0
  5  6  1  0  0  0  0
  6  7  1  0  0  0  0
  7  8  1  0  0  0  0
  8  9  2  0  0  0  0
  8 10  1  0  0  0  0
 10 11  2  0  0  0  0
M  CHG  1   2   1
M  END
> <Outcome>
1

$$$$

  Mrv2220 06282313592D          

 11 11  0  0  0  0            999 V2000
   -1.3640    1.1625    0.0000 C   0  0  0  0  0  0  0  0  0  0  0  0
   -0.6495    0.7500    0.0000 C   0  0  0  0  0  0  0  0  0  0  0  0
   -0.6495   -0.0750    0.0000 C   0  0  0  0  0  0  0  0  0  0  0  0
    0.0650   -0.4875    0.0000 C   0  0  0  0  0  0  0  0  0  0  0  0
    0.7794   -0.0750    0.0000 C   0  0  0  0  0  0  0  0  0  0  0  0
    0.7794    0.7500    0.0000 C   0  0  0  0  0  0  0  0  0  0  0  0
    0.0650    1.1625    0.0000 C   0  0  0  0  0  0  0  0  0  0  0  0
    0.0650    1.9875    0.0000 O   0  0  0  0  0  0  0  0  0  0  0  0
    0.7794    2.4000    0.0000 C   0  0  0  0  0  0  0  0  0  0  0  0
    0.7794    3.2250    0.0000 C   0  0  0  0  0  0  0  0  0  0  0  0
    1.4939    1.9875    0.0000 O   0  0  0  0  0  0  0  0  0  0  0  0
  1  2  1  0  0  0  0
  3  2  1  0  0  0  0
  4  3  1  0  0  0  0
  5  4  1  0  0  0  0
  6  5  1  0  0  0  0
  7  6  1  0  0  0  0
  2  7  1  0  0  0  0
  7  8  1  0  0  0  0
  8  9  1  0  0  0  0
  9 10  1  0  0  0  0
  9 11  2  0  0  0  0
M  END
> <Outcome>
1

$$$$

  Mrv2220 06282313592D          

 16 15  0  0  0  0            999 V2000
    4.7586    3.5724    0.0000 C   0  0  0  0  0  0  0  0  0  0  0  0
    5.4730    3.9849    0.0000 O   0  0  0  0  0  0  0  0  0  0  0  0
    6.1875    3.5724    0.0000 C   0  0  0  0  0  0  0  0  0  0  0  0
    6.1875    2.7474    0.0000 O   0  0  0  0  0  0  0  0  0  0  0  0
    6.9020    3.9849    0.0000 C   0  0  0  0  0  0  0  0  0  0  0  0
    7.6164    3.5724    0.0000 C   0  0  0  0  0  0  0  0  0  0  0  0
    8.3309    3.9849    0.0000 C   0  0  0  0  0  0  0  0  0  0  0  0
    9.0454    3.5724    0.0000 C   0  0  0  0  0  0  0  0  0  0  0  0
    9.7599    3.9849    0.0000 C   0  0  0  0  0  0  0  0  0  0  0  0
   10.4743    3.5724    0.0000 C   0  0  0  0  0  0  0  0  0  0  0  0
   11.1888    3.9849    0.0000 C   0  0  0  0  0  0  0  0  0  0  0  0
   11.9033    3.5724    0.0000 C   0  0  0  0  0  0  0  0  0  0  0  0
   12.6177    3.9849    0.0000 C   0  0  0  0  0  0  0  0  0  0  0  0
   12.6177    4.8099    0.0000 O   0  0  0  0  0  0  0  0  0  0  0  0
   13.3322    3.5724    0.0000 O   0  0  0  0  0  0  0  0  0  0  0  0
   14.0467    3.9849    0.0000 C   0  0  0  0  0  0  0  0  0  0  0  0
  1  2  1  0  0  0  0
  2  3  1  0  0  0  0
  3  4  2  0  0  0  0
  3  5  1  0  0  0  0
  5  6  1  0  0  0  0
  6  7  1  0  0  0  0
  7  8  1  0  0  0  0
  8  9  1  0  0  0  0
  9 10  1  0  0  0  0
 10 11  1  0  0  0  0
 11 12  1  0  0  0  0
 12 13  1  0  0  0  0
 13 14  2  0  0  0  0
 13 15  1  0  0  0  0
 15 16  1  0  0  0  0
M  END
> <Outcome>
1

$$$$

  Mrv2220 06282313592D          

 20 21  0  0  0  0            999 V2000
    1.4289   -2.4750    0.0000 N   0  0  0  0  0  0  0  0  0  0  0  0
    1.4289   -1.6500    0.0000 C   0  0  0  0  0  0  0  0  0  0  0  0
    0.7145   -1.2375    0.0000 C   0  0  0  0  0  0  0  0  0  0  0  0
    0.7145   -0.4125    0.0000 C   0  0  0  0  0  0  0  0  0  0  0  0
   -0.0000    0.0000    0.0000 S   0  0  0  0  0  0  0  0  0  0  0  0
   -0.7145    0.4125    0.0000 O   0  0  0  0  0  0  0  0  0  0  0  0
   -0.4125   -0.7145    0.0000 O   0  0  0  0  0  0  0  0  0  0  0  0
    0.4125    0.7145    0.0000 O   0  0  0  0  0  0  0  0  0  0  0  0
    1.4289   -0.0000    0.0000 C   0  0  0  0  0  0  0  0  0  0  0  0
    2.1434   -0.4125    0.0000 C   0  0  0  0  0  0  0  0  0  0  0  0
    2.8579    0.0000    0.0000 C   0  0  0  0  0  0  0  0  0  0  0  0
    3.5724   -0.4125    0.0000 C   0  0  0  0  0  0  0  0  0  0  0  0
    3.5724   -1.2375    0.0000 C   0  0  0  0  0  0  0  0  0  0  0  0
    2.8579   -1.6500    0.0000 C   0  0  0  0  0  0  0  0  0  0  0  0
    2.8579   -2.4750    0.0000 O   0  0  0  0  0  0  0  0  0  0  0  0
    2.1434   -1.2375    0.0000 C   0  0  0  0  0  0  0  0  0  0  0  0
    4.2868   -0.0000    0.0000 S   0  0  0  0  0  0  0  0  0  0  0  0
    5.0013    0.4125    0.0000 O   0  0  0  0  0  0  0  0  0  0  0  0
    4.6993   -0.7145    0.0000 O   0  0  0  0  0  0  0  0  0  0  0  0
    3.8743    0.7145    0.0000 O   0  0  0  0  0  0  0  0  0  0  0  0
  1  2  1  0  0  0  0
  3  2  2  0  0  0  0
  4  3  1  0  0  0  0
  4  5  1  0  0  0  0
  5  6  1  0  0  0  0
  5  7  2  0  0  0  0
  5  8  2  0  0  0  0
  9  4  2  0  0  0  0
 10  9  1  0  0  0  0
 10 11  2  0  0  0  0
 11 12  1  0  0  0  0
 12 13  2  0  0  0  0
 13 14  1  0  0  0  0
 14 15  1  0  0  0  0
 14 16  2  0  0  0  0
  2 16  1  0  0  0  0
 16 10  1  0  0  0  0
 12 17  1  0  0  0  0
 17 18  1  0  0  0  0
 17 19  2  0  0  0  0
 17 20  2  0  0  0  0
M  END
> <Outcome>
1

$$$$

  Mrv2220 06282313592D          

 11 10  0  0  0  0            999 V2000
    2.9980    2.5559    0.0000 C   0  0  0  0  0  0  0  0  0  0  0  0
    3.7125    2.1434    0.0000 C   0  0  0  0  0  0  0  0  0  0  0  0
    3.7125    1.3184    0.0000 C   0  0  0  0  0  0  0  0  0  0  0  0
    4.4270    2.5559    0.0000 C   0  0  0  0  0  0  0  0  0  0  0  0
    5.1414    2.1434    0.0000 C   0  0  0  0  0  0  0  0  0  0  0  0
    5.8559    2.5559    0.0000 O   0  0  0  0  0  0  0  0  0  0  0  0
    6.5704    2.1434    0.0000 C   0  0  0  0  0  0  0  0  0  0  0  0
    7.2849    2.5559    0.0000 C   0  0  0  0  0  0  0  0  0  0  0  0
    7.9993    2.1434    0.0000 C   0  0  0  0  0  0  0  0  0  0  0  0
    8.7138    2.5559    0.0000 C   0  0  0  0  0  0  0  0  0  0  0  0
    7.9993    1.3184    0.0000 C   0  0  0  0  0  0  0  0  0  0  0  0
  1  2  1  0  0  0  0
  2  3  1  0  0  0  0
  2  4  1  0  0  0  0
  4  5  1  0  0  0  0
  5  6  1  0  0  0  0
  6  7  1  0  0  0  0
  7  8  1  0  0  0  0
  8  9  1  0  0  0  0
  9 10  1  0  0  0  0
  9 11  1  0  0  0  0
M  END
> <Outcome>
1

$$$$

  Mrv2220 06282313592D          

 20 19  0  0  0  0            999 V2000
    2.8875    2.1434    0.0000 O   0  0  0  0  0  0  0  0  0  0  0  0
    2.4750    1.4289    0.0000 P   0  0  0  0  0  0  0  0  0  0  0  0
    1.7605    1.8414    0.0000 O   0  0  0  0  0  0  0  0  0  0  0  0
    1.7605    2.6664    0.0000 C   0  0  0  0  0  0  0  0  0  0  0  0
    2.4750    3.0789    0.0000 C   0  0  0  0  0  0  0  0  0  0  0  0
    2.4750    3.9039    0.0000 Cl  0  0  0  0  0  0  0  0  0  0  0  0
    1.0461    3.0789    0.0000 C   0  0  0  0  0  0  0  0  0  0  0  0
    1.0461    3.9039    0.0000 Cl  0  0  0  0  0  0  0  0  0  0  0  0
    3.1895    1.0164    0.0000 O   0  0  0  0  0  0  0  0  0  0  0  0
    3.9039    1.4289    0.0000 C   0  0  0  0  0  0  0  0  0  0  0  0
    4.6184    1.0164    0.0000 C   0  0  0  0  0  0  0  0  0  0  0  0
    5.3329    1.4289    0.0000 Cl  0  0  0  0  0  0  0  0  0  0  0  0
    3.9039    2.2539    0.0000 C   0  0  0  0  0  0  0  0  0  0  0  0
    4.6184    2.6664    0.0000 Cl  0  0  0  0  0  0  0  0  0  0  0  0
    2.0625    0.7144    0.0000 O   0  0  0  0  0  0  0  0  0  0  0  0
    1.2375    0.7144    0.0000 C   0  0  0  0  0  0  0  0  0  0  0  0
    0.8250    1.4289    0.0000 C   0  0  0  0  0  0  0  0  0  0  0  0
    1.2375    2.1434    0.0000 Cl  0  0  0  0  0  0  0  0  0  0  0  0
    0.8250   -0.0000    0.0000 C   0  0  0  0  0  0  0  0  0  0  0  0
   -0.0000   -0.0000    0.0000 Cl  0  0  0  0  0  0  0  0  0  0  0  0
  1  2  2  0  0  0  0
  2  3  1  0  0  0  0
  3  4  1  0  0  0  0
  4  5  1  0  0  0  0
  5  6  1  0  0  0  0
  4  7  1  0  0  0  0
  7  8  1  0  0  0  0
  2  9  1  0  0  0  0
  9 10  1  0  0  0  0
 10 11  1  0  0  0  0
 11 12  1  0  0  0  0
 10 13  1  0  0  0  0
 13 14  1  0  0  0  0
  2 15  1  0  0  0  0
 15 16  1  0  0  0  0
 16 17  1  0  0  0  0
 17 18  1  0  0  0  0
 16 19  1  0  0  0  0
 19 20  1  0  0  0  0
M  END
> <Outcome>
1

$$$$

  Mrv2220 06282313592D          

 14 15  0  0  0  0            999 V2000
    2.1434   -5.8339    0.0000 N   0  0  0  0  0  0  0  0  0  0  0  0
    2.1434   -5.0089    0.0000 C   0  0  0  0  0  0  0  0  0  0  0  0
    2.8579   -4.5964    0.0000 C   0  0  0  0  0  0  0  0  0  0  0  0
    2.8579   -3.7714    0.0000 C   0  0  0  0  0  0  0  0  0  0  0  0
    2.1434   -3.3589    0.0000 C   0  0  0  0  0  0  0  0  0  0  0  0
    2.1434   -2.5339    0.0000 N   0  0  0  0  0  0  0  0  0  0  0  0
    1.4289   -2.1214    0.0000 C   0  0  0  0  0  0  0  0  0  0  0  0
    1.4289   -1.2964    0.0000 C   0  0  0  0  0  0  0  0  0  0  0  0
    0.7145   -0.8839    0.0000 C   0  0  0  0  0  0  0  0  0  0  0  0
   -0.0000   -1.2964    0.0000 C   0  0  0  0  0  0  0  0  0  0  0  0
   -0.0000   -2.1214    0.0000 C   0  0  0  0  0  0  0  0  0  0  0  0
    0.7145   -2.5339    0.0000 C   0  0  0  0  0  0  0  0  0  0  0  0
    1.4289   -3.7714    0.0000 C   0  0  0  0  0  0  0  0  0  0  0  0
    1.4289   -4.5964    0.0000 C   0  0  0  0  0  0  0  0  0  0  0  0
  1  2  1  0  0  0  0
  3  2  1  0  0  0  0
  4  3  2  0  0  0  0
  5  4  1  0  0  0  0
  5  6  1  0  0  0  0
  6  7  1  0  0  0  0
  8  7  1  0  0  0  0
  9  8  2  0  0  0  0
 10  9  1  0  0  0  0
 11 10  2  0  0  0  0
 12 11  1  0  0  0  0
  7 12  2  0  0  0  0
 13  5  2  0  0  0  0
 14 13  1  0  0  0  0
  2 14  2  0  0  0  0
M  END
> <Outcome>
1

$$$$

  Mrv2220 06282313592D          

 18 18  0  0  0  0            999 V2000
    2.5559    0.3020    0.0000 C   0  0  0  0  0  0  0  0  0  0  0  0
    2.1434   -0.4125    0.0000 C   0  0  0  0  0  0  0  0  0  0  0  0
    1.7309   -1.1270    0.0000 C   0  0  0  0  0  0  0  0  0  0  0  0
    2.8579   -0.8250    0.0000 N   0  0  0  0  0  0  0  0  0  0  0  0
    2.8579   -1.6500    0.0000 C   0  0  0  0  0  0  0  0  0  0  0  0
    2.8579   -2.4750    0.0000 O   0  0  0  0  0  0  0  0  0  0  0  0
    1.4289   -0.0000    0.0000 C   0  0  0  0  0  0  0  0  0  0  0  0
    1.4289    0.8250    0.0000 C   0  0  0  0  0  0  0  0  0  0  0  0
    0.7145    1.2375    0.0000 C   0  0  0  0  0  0  0  0  0  0  0  0
    0.7145    2.0625    0.0000 C   0  0  0  0  0  0  0  0  0  0  0  0
    1.5395    2.0625    0.0000 C   0  0  0  0  0  0  0  0  0  0  0  0
   -0.1105    2.0625    0.0000 C   0  0  0  0  0  0  0  0  0  0  0  0
    0.7145    2.8875    0.0000 N   0  0  0  0  0  0  0  0  0  0  0  0
    0.0000    3.3000    0.0000 C   0  0  0  0  0  0  0  0  0  0  0  0
   -0.7145    3.7125    0.0000 O   0  0  0  0  0  0  0  0  0  0  0  0
    0.0000    0.8250    0.0000 C   0  0  0  0  0  0  0  0  0  0  0  0
    0.0000    0.0000    0.0000 C   0  0  0  0  0  0  0  0  0  0  0  0
    0.7145   -0.4125    0.0000 C   0  0  0  0  0  0  0  0  0  0  0  0
  1  2  1  0  0  0  0
  2  3  1  0  0  0  0
  2  4  1  0  0  0  0
  4  5  2  0  0  0  0
  5  6  2  0  0  0  0
  2  7  1  0  0  0  0
  8  7  1  0  0  0  0
  9  8  2  0  0  0  0
  9 10  1  0  0  0  0
 10 11  1  0  0  0  0
 10 12  1  0  0  0  0
 10 13  1  0  0  0  0
 13 14  2  0  0  0  0
 14 15  2  0  0  0  0
 16  9  1  0  0  0  0
 17 16  2  0  0  0  0
 18 17  1  0  0  0  0
  7 18  2  0  0  0  0
M  END
> <Outcome>
1

$$$$

  Mrv2220 06282313592D          

 19 18  0  0  0  0            999 V2000
    5.9961    4.2868    0.0000 C   0  0  0  0  0  0  0  0  0  0  0  0
    6.7105    4.6993    0.0000 C   0  0  0  0  0  0  0  0  0  0  0  0
    7.4250    4.2868    0.0000 C   0  0  0  0  0  0  0  0  0  0  0  0
    8.1395    4.6993    0.0000 C   0  0  0  0  0  0  0  0  0  0  0  0
    8.8539    4.2868    0.0000 C   0  0  0  0  0  0  0  0  0  0  0  0
    9.5684    4.6993    0.0000 C   0  0  0  0  0  0  0  0  0  0  0  0
   10.2829    4.2868    0.0000 C   0  0  0  0  0  0  0  0  0  0  0  0
   10.9974    4.6993    0.0000 C   0  0  0  0  0  0  0  0  0  0  0  0
   11.7118    4.2868    0.0000 C   0  0  0  0  0  0  0  0  0  0  0  0
   12.4263    4.6993    0.0000 C   0  0  0  0  0  0  0  0  0  0  0  0
   13.1408    4.2868    0.0000 C   0  0  0  0  0  0  0  0  0  0  0  0
   13.8552    4.6993    0.0000 C   0  0  0  0  0  0  0  0  0  0  0  0
   13.8552    5.5243    0.0000 O   0  0  0  0  0  0  0  0  0  0  0  0
   14.5697    4.2868    0.0000 N   0  0  0  0  0  0  0  0  0  0  0  0
   14.5697    3.4618    0.0000 C   0  0  0  0  0  0  0  0  0  0  0  0
   15.2842    4.6993    0.0000 C   0  0  0  0  0  0  0  0  0  0  0  0
   15.9987    4.2868    0.0000 C   0  0  0  0  0  0  0  0  0  0  0  0
   16.7131    4.6993    0.0000 O   0  0  0  0  0  0  0  0  0  0  0  0
   15.9987    3.4618    0.0000 O   0  0  0  0  0  0  0  0  0  0  0  0
  1  2  1  0  0  0  0
  2  3  1  0  0  0  0
  3  4  1  0  0  0  0
  4  5  1  0  0  0  0
  5  6  1  0  0  0  0
  6  7  1  0  0  0  0
  7  8  1  0  0  0  0
  8  9  1  0  0  0  0
  9 10  1  0  0  0  0
 10 11  1  0  0  0  0
 11 12  1  0  0  0  0
 12 13  2  0  0  0  0
 12 14  1  0  0  0  0
 14 15  1  0  0  0  0
 14 16  1  0  0  0  0
 16 17  1  0  0  0  0
 17 18  1  0  0  0  0
 17 19  2  0  0  0  0
M  END
> <Outcome>
1

$$$$

  Mrv2220 06282313592D          

  7  6  0  0  0  0            999 V2000
    1.9520   -0.3020    0.0000 C   0  0  0  0  0  0  0  0  0  0  0  0
    1.2375   -0.7145    0.0000 C   0  0  0  0  0  0  0  0  0  0  0  0
    0.5230   -1.1270    0.0000 C   0  0  0  0  0  0  0  0  0  0  0  0
    1.6500   -1.4289    0.0000 S   0  0  0  0  0  0  0  0  0  0  0  0
    2.4750   -1.4289    0.0000 C   0  0  0  0  0  0  0  0  0  0  0  0
    0.8250   -0.0000    0.0000 S   0  0  0  0  0  0  0  0  0  0  0  0
    0.0000   -0.0000    0.0000 C   0  0  0  0  0  0  0  0  0  0  0  0
  1  2  1  0  0  0  0
  2  3  1  0  0  0  0
  2  4  1  0  0  0  0
  4  5  1  0  0  0  0
  2  6  1  0  0  0  0
  6  7  1  0  0  0  0
M  END
> <Outcome>
1

$$$$

  Mrv2220 06282313592D          

  4  3  0  0  0  0            999 V2000
    2.0625   -0.7145    0.0000 C   0  0  0  0  0  0  0  0  0  0  0  0
    1.2375   -0.7145    0.0000 C   0  0  0  0  0  0  0  0  0  0  0  0
    0.8250   -0.0000    0.0000 C   0  0  0  0  0  0  0  0  0  0  0  0
    0.0000   -0.0000    0.0000 O   0  0  0  0  0  0  0  0  0  0  0  0
  1  2  1  0  0  0  0
  2  3  1  0  0  0  0
  3  4  1  0  0  0  0
M  END
> <Outcome>
1

$$$$

  Mrv2220 06282313592D          

 10 10  0  0  0  0            999 V2000
   -0.6283    1.7262    0.0000 C   0  0  0  0  0  0  0  0  0  0  0  0
    0.1842    1.8695    0.0000 C   0  0  0  0  0  0  0  0  0  0  0  0
    0.7145    1.2375    0.0000 C   0  0  0  0  0  0  0  0  0  0  0  0
    1.2448    1.8695    0.0000 C   0  0  0  0  0  0  0  0  0  0  0  0
    2.0572    1.7262    0.0000 O   0  0  0  0  0  0  0  0  0  0  0  0
   -0.0000    0.8250    0.0000 C   0  0  0  0  0  0  0  0  0  0  0  0
   -0.0000   -0.0000    0.0000 O   0  0  0  0  0  0  0  0  0  0  0  0
    0.7145   -0.4125    0.0000 C   0  0  0  0  0  0  0  0  0  0  0  0
    1.4289   -0.0000    0.0000 O   0  0  0  0  0  0  0  0  0  0  0  0
    1.4289    0.8250    0.0000 C   0  0  0  0  0  0  0  0  0  0  0  0
  1  2  1  0  0  0  0
  2  3  1  0  0  0  0
  3  4  1  0  0  0  0
  4  5  1  0  0  0  0
  6  3  1  0  0  0  0
  7  6  1  0  0  0  0
  8  7  1  0  0  0  0
  9  8  1  0  0  0  0
 10  9  1  0  0  0  0
  3 10  1  0  0  0  0
M  END
> <Outcome>
1

$$$$

  Mrv2220 06282313592D          

  6  6  0  0  0  0            999 V2000
    0.5678    1.9393    0.0000 O   0  0  0  0  0  0  0  0  0  0  0  0
    0.5678    1.1143    0.0000 C   0  0  0  0  0  0  0  0  0  0  0  0
   -0.0997    0.6294    0.0000 C   0  0  0  0  0  0  0  0  0  0  0  0
    0.1553   -0.1553    0.0000 C   0  0  0  0  0  0  0  0  0  0  0  0
    0.9803   -0.1553    0.0000 C   0  0  0  0  0  0  0  0  0  0  0  0
    1.2352    0.6294    0.0000 C   0  0  0  0  0  0  0  0  0  0  0  0
  1  2  2  0  0  0  0
  3  2  1  0  0  0  0
  4  3  1  0  0  0  0
  5  4  1  0  0  0  0
  6  5  1  0  0  0  0
  2  6  1  0  0  0  0
M  END
> <Outcome>
1

$$$$

  Mrv2220 06282313592D          

 22 22  0  0  0  0            999 V2000
    1.0392   -7.1625    0.0000 C   0  0  0  0  0  0  0  0  0  0  0  0
    1.7537   -6.7500    0.0000 C   0  0  0  0  0  0  0  0  0  0  0  0
    2.4682   -7.1625    0.0000 C   0  0  0  0  0  0  0  0  0  0  0  0
    3.1826   -6.7500    0.0000 C   0  0  0  0  0  0  0  0  0  0  0  0
    3.8971   -7.1625    0.0000 C   0  0  0  0  0  0  0  0  0  0  0  0
    4.6116   -6.7500    0.0000 C   0  0  0  0  0  0  0  0  0  0  0  0
    5.3260   -7.1625    0.0000 C   0  0  0  0  0  0  0  0  0  0  0  0
    6.0405   -6.7500    0.0000 C   0  0  0  0  0  0  0  0  0  0  0  0
    6.7550   -7.1625    0.0000 C   0  0  0  0  0  0  0  0  0  0  0  0
    7.4694   -6.7500    0.0000 C   0  0  0  0  0  0  0  0  0  0  0  0
    8.1839   -7.1625    0.0000 C   0  0  0  0  0  0  0  0  0  0  0  0
    8.8984   -6.7500    0.0000 C   0  0  0  0  0  0  0  0  0  0  0  0
    8.8984   -5.9250    0.0000 C   0  0  0  0  0  0  0  0  0  0  0  0
    9.6129   -5.5125    0.0000 O   0  0  0  0  0  0  0  0  0  0  0  0
   10.3273   -5.9250    0.0000 C   0  0  0  0  0  0  0  0  0  0  0  0
   11.0418   -5.5125    0.0000 C   0  0  0  0  0  0  0  0  0  0  0  0
   11.7563   -5.9250    0.0000 O   0  0  0  0  0  0  0  0  0  0  0  0
   12.4707   -5.5125    0.0000 C   0  0  0  0  0  0  0  0  0  0  0  0
   13.1852   -5.9250    0.0000 C   0  0  0  0  0  0  0  0  0  0  0  0
   13.8997   -5.5125    0.0000 O   0  0  0  0  0  0  0  0  0  0  0  0
    8.1839   -5.5125    0.0000 C   0  0  0  0  0  0  0  0  0  0  0  0
    7.4694   -5.9250    0.0000 C   0  0  0  0  0  0  0  0  0  0  0  0
  1  2  1  0  0  0  0
  2  3  1  0  0  0  0
  3  4  1  0  0  0  0
  4  5  1  0  0  0  0
  5  6  1  0  0  0  0
  6  7  1  0  0  0  0
  7  8  1  0  0  0  0
  8  9  1  0  0  0  0
  9 10  1  0  0  0  0
 11 10  1  0  0  0  0
 12 11  2  0  0  0  0
 13 12  1  0  0  0  0
 13 14  1  0  0  0  0
 14 15  1  0  0  0  0
 15 16  1  0  0  0  0
 16 17  1  0  0  0  0
 17 18  1  0  0  0  0
 18 19  1  0  0  0  0
 19 20  1  0  0  0  0
 21 13  2  0  0  0  0
 22 21  1  0  0  0  0
 10 22  2  0  0  0  0
M  END
> <Outcome>
1

$$$$

  Mrv2220 06282313592D          

 15 15  0  0  0  0            999 V2000
    0.4984    5.8388    0.0000 C   0  0  0  0  0  0  0  0  0  0  0  0
    0.4984    5.0138    0.0000 O   0  0  0  0  0  0  0  0  0  0  0  0
   -0.2161    4.6013    0.0000 Si  0  0  0  0  0  0  0  0  0  0  0  0
   -0.9305    4.1888    0.0000 C   0  0  0  0  0  0  0  0  0  0  0  0
   -0.9305    3.3638    0.0000 C   0  0  0  0  0  0  0  0  0  0  0  0
   -1.6450    2.9513    0.0000 C   0  0  0  0  0  0  0  0  0  0  0  0
   -1.6450    2.1263    0.0000 O   0  0  0  0  0  0  0  0  0  0  0  0
   -2.3595    1.7138    0.0000 C   0  0  0  0  0  0  0  0  0  0  0  0
   -2.3595    0.8888    0.0000 C   0  0  0  0  0  0  0  0  0  0  0  0
   -2.7720    0.1743    0.0000 C   0  0  0  0  0  0  0  0  0  0  0  0
   -1.9470    0.1743    0.0000 O   0  0  0  0  0  0  0  0  0  0  0  0
   -0.6286    5.3158    0.0000 O   0  0  0  0  0  0  0  0  0  0  0  0
   -1.4536    5.3158    0.0000 C   0  0  0  0  0  0  0  0  0  0  0  0
    0.1964    3.8868    0.0000 O   0  0  0  0  0  0  0  0  0  0  0  0
   -0.2161    3.1724    0.0000 C   0  0  0  0  0  0  0  0  0  0  0  0
  1  2  1  0  0  0  0
  2  3  1  0  0  0  0
  3  4  1  0  0  0  0
  4  5  1  0  0  0  0
  5  6  1  0  0  0  0
  6  7  1  0  0  0  0
  7  8  1  0  0  0  0
  8  9  1  0  0  0  0
 10  9  1  0  0  0  0
 11 10  1  0  0  0  0
  9 11  1  0  0  0  0
  3 12  1  0  0  0  0
 12 13  1  0  0  0  0
  3 14  1  0  0  0  0
 14 15  1  0  0  0  0
M  END
> <Outcome>
1

$$$$

  Mrv2220 06282313592D          

 10 10  0  0  0  0            999 V2000
    2.0005    1.3200    0.0000 O   0  0  0  0  0  0  0  0  0  0  0  0
    1.2860    0.9075    0.0000 C   0  0  0  0  0  0  0  0  0  0  0  0
    0.5716    1.3200    0.0000 C   0  0  0  0  0  0  0  0  0  0  0  0
    0.5716    2.1450    0.0000 Br  0  0  0  0  0  0  0  0  0  0  0  0
   -0.1429    0.9075    0.0000 C   0  0  0  0  0  0  0  0  0  0  0  0
   -0.1429    0.0825    0.0000 C   0  0  0  0  0  0  0  0  0  0  0  0
   -0.8574   -0.3300    0.0000 Br  0  0  0  0  0  0  0  0  0  0  0  0
    0.5716   -0.3300    0.0000 C   0  0  0  0  0  0  0  0  0  0  0  0
    1.2860    0.0825    0.0000 C   0  0  0  0  0  0  0  0  0  0  0  0
    2.0005   -0.3300    0.0000 Br  0  0  0  0  0  0  0  0  0  0  0  0
  1  2  1  0  0  0  0
  3  2  1  0  0  0  0
  3  4  1  0  0  0  0
  5  3  2  0  0  0  0
  6  5  1  0  0  0  0
  6  7  1  0  0  0  0
  8  6  2  0  0  0  0
  9  8  1  0  0  0  0
  2  9  2  0  0  0  0
  9 10  1  0  0  0  0
M  END
> <Outcome>
1

$$$$

  Mrv2220 06282313592D          

 16 15  0  0  0  0            999 V2000
   -0.3020    3.1599    0.0000 C   0  0  0  0  0  0  0  0  0  0  0  0
    0.4125    3.5724    0.0000 C   0  0  0  0  0  0  0  0  0  0  0  0
    1.1270    3.9849    0.0000 O   0  0  0  0  0  0  0  0  0  0  0  0
   -0.0000    4.2868    0.0000 C   0  0  0  0  0  0  0  0  0  0  0  0
    0.4125    5.0013    0.0000 C   0  0  0  0  0  0  0  0  0  0  0  0
   -0.0000    5.7158    0.0000 C   0  0  0  0  0  0  0  0  0  0  0  0
    1.2375    5.0013    0.0000 C   0  0  0  0  0  0  0  0  0  0  0  0
    0.8250    2.8579    0.0000 C   0  0  0  0  0  0  0  0  0  0  0  0
    0.4125    2.1434    0.0000 C   0  0  0  0  0  0  0  0  0  0  0  0
    0.8250    1.4289    0.0000 C   0  0  0  0  0  0  0  0  0  0  0  0
    0.1105    1.0164    0.0000 C   0  0  0  0  0  0  0  0  0  0  0  0
    1.5395    1.8414    0.0000 O   0  0  0  0  0  0  0  0  0  0  0  0
    1.2375    0.7145    0.0000 C   0  0  0  0  0  0  0  0  0  0  0  0
    0.8250    0.0000    0.0000 C   0  0  0  0  0  0  0  0  0  0  0  0
    1.2375   -0.7145    0.0000 C   0  0  0  0  0  0  0  0  0  0  0  0
    0.0000    0.0000    0.0000 C   0  0  0  0  0  0  0  0  0  0  0  0
  1  2  1  0  0  0  0
  2  3  1  0  0  0  0
  2  4  1  0  0  0  0
  4  5  1  0  0  0  0
  5  6  1  0  0  0  0
  5  7  1  0  0  0  0
  2  8  1  0  0  0  0
  8  9  1  0  0  0  0
  9 10  1  0  0  0  0
 10 11  1  0  0  0  0
 10 12  1  0  0  0  0
 10 13  1  0  0  0  0
 13 14  1  0  0  0  0
 14 15  1  0  0  0  0
 14 16  1  0  0  0  0
M  END
> <Outcome>
1

$$$$

  Mrv2220 06282313592D          

  6  6  0  0  0  0            999 V2000
    1.4289    0.8250    0.0000 C   0  0  0  0  0  0  0  0  0  0  0  0
    0.7145    1.2375    0.0000 C   0  0  0  0  0  0  0  0  0  0  0  0
   -0.0000    0.8250    0.0000 C   0  0  0  0  0  0  0  0  0  0  0  0
   -0.0000    0.0000    0.0000 O   0  0  0  0  0  0  0  0  0  0  0  0
    0.7145   -0.4125    0.0000 C   0  0  0  0  0  0  0  0  0  0  0  0
    1.4289   -0.0000    0.0000 C   0  0  0  0  0  0  0  0  0  0  0  0
  2  1  1  0  0  0  0
  3  2  1  0  0  0  0
  4  3  1  0  0  0  0
  5  4  1  0  0  0  0
  6  5  2  0  0  0  0
  1  6  1  0  0  0  0
M  END
> <Outcome>
1

$$$$

  Mrv2220 06282313592D          

 25 24  0  0  0  0            999 V2000
   11.6605    7.5572    0.0000 C   0  0  0  0  0  0  0  0  0  0  0  0
   12.3750    7.1447    0.0000 C   0  0  0  0  0  0  0  0  0  0  0  0
   13.0895    7.5572    0.0000 C   0  0  0  0  0  0  0  0  0  0  0  0
   13.8039    7.1447    0.0000 C   0  0  0  0  0  0  0  0  0  0  0  0
   14.5184    7.5572    0.0000 C   0  0  0  0  0  0  0  0  0  0  0  0
   15.2329    7.1447    0.0000 C   0  0  0  0  0  0  0  0  0  0  0  0
   15.9473    7.5572    0.0000 C   0  0  0  0  0  0  0  0  0  0  0  0
   16.6618    7.1447    0.0000 C   0  0  0  0  0  0  0  0  0  0  0  0
   17.3763    7.5572    0.0000 C   0  0  0  0  0  0  0  0  0  0  0  0
   18.0907    7.1447    0.0000 C   0  0  0  0  0  0  0  0  0  0  0  0
   18.8052    7.5572    0.0000 C   0  0  0  0  0  0  0  0  0  0  0  0
   19.5197    7.1447    0.0000 C   0  0  0  0  0  0  0  0  0  0  0  0
   20.2342    7.5572    0.0000 C   0  0  0  0  0  0  0  0  0  0  0  0
   20.2342    8.3822    0.0000 C   0  0  0  0  0  0  0  0  0  0  0  0
   20.9486    8.7947    0.0000 O   0  0  0  0  0  0  0  0  0  0  0  0
   20.9486    7.1447    0.0000 C   0  0  0  0  0  0  0  0  0  0  0  0
   21.6631    7.5572    0.0000 C   0  0  0  0  0  0  0  0  0  0  0  0
   22.3776    7.1447    0.0000 C   0  0  0  0  0  0  0  0  0  0  0  0
   23.0920    7.5572    0.0000 C   0  0  0  0  0  0  0  0  0  0  0  0
   23.8065    7.1447    0.0000 C   0  0  0  0  0  0  0  0  0  0  0  0
   24.5210    7.5572    0.0000 C   0  0  0  0  0  0  0  0  0  0  0  0
   25.2355    7.1447    0.0000 C   0  0  0  0  0  0  0  0  0  0  0  0
   25.9499    7.5572    0.0000 C   0  0  0  0  0  0  0  0  0  0  0  0
   26.6644    7.1447    0.0000 C   0  0  0  0  0  0  0  0  0  0  0  0
   27.3789    7.5572    0.0000 C   0  0  0  0  0  0  0  0  0  0  0  0
  1  2  1  0  0  0  0
  2  3  1  0  0  0  0
  3  4  1  0  0  0  0
  4  5  1  0  0  0  0
  5  6  1  0  0  0  0
  6  7  1  0  0  0  0
  7  8  1  0  0  0  0
  8  9  1  0  0  0  0
  9 10  1  0  0  0  0
 10 11  1  0  0  0  0
 11 12  1  0  0  0  0
 12 13  1  0  0  0  0
 13 14  1  0  0  0  0
 14 15  1  0  0  0  0
 13 16  1  0  0  0  0
 16 17  1  0  0  0  0
 17 18  1  0  0  0  0
 18 19  1  0  0  0  0
 19 20  1  0  0  0  0
 20 21  1  0  0  0  0
 21 22  1  0  0  0  0
 22 23  1  0  0  0  0
 23 24  1  0  0  0  0
 24 25  1  0  0  0  0
M  END
> <Outcome>
1

$$$$

  Mrv2220 06282313592D          

 12 12  0  0  0  0            999 V2000
    2.5602   -0.9281    0.0000 C   0  0  0  0  0  0  0  0  0  0  0  0
    1.8457   -0.5156    0.0000 C   0  0  0  0  0  0  0  0  0  0  0  0
    1.8457    0.3094    0.0000 O   0  0  0  0  0  0  0  0  0  0  0  0
    1.1312    0.7219    0.0000 C   0  0  0  0  0  0  0  0  0  0  0  0
    1.1312    1.5469    0.0000 C   0  0  0  0  0  0  0  0  0  0  0  0
    0.4168    1.9594    0.0000 C   0  0  0  0  0  0  0  0  0  0  0  0
    0.4168    2.7844    0.0000 C   0  0  0  0  0  0  0  0  0  0  0  0
   -0.2977    3.1969    0.0000 O   0  0  0  0  0  0  0  0  0  0  0  0
   -0.2977    1.5469    0.0000 C   0  0  0  0  0  0  0  0  0  0  0  0
   -0.2977    0.7219    0.0000 C   0  0  0  0  0  0  0  0  0  0  0  0
    0.4168    0.3094    0.0000 C   0  0  0  0  0  0  0  0  0  0  0  0
    0.4168   -0.5156    0.0000 O   0  0  0  0  0  0  0  0  0  0  0  0
  1  2  1  0  0  0  0
  2  3  1  0  0  0  0
  3  4  1  0  0  0  0
  5  4  2  0  0  0  0
  6  5  1  0  0  0  0
  6  7  1  0  0  0  0
  7  8  2  0  0  0  0
  9  6  2  0  0  0  0
 10  9  1  0  0  0  0
 11 10  2  0  0  0  0
  4 11  1  0  0  0  0
 11 12  1  0  0  0  0
M  END
> <Outcome>
1

$$$$

  Mrv2220 06282313592D          

 16 15  0  0  0  0            999 V2000
    2.8875   -2.1434    0.0000 H   0  0  0  0  0  0  0  0  0  0  0  0
    2.4750   -1.4289    0.0000 N   0  0  0  0  0  0  0  0  0  0  0  0
    1.6500   -1.4289    0.0000 C   0  0  0  0  0  0  0  0  0  0  0  0
    1.2375   -2.1434    0.0000 N   0  0  0  0  0  0  0  0  0  0  0  0
    1.2375   -0.7145    0.0000 C   0  0  0  0  0  0  0  0  0  0  0  0
    1.9520   -0.3020    0.0000 C   0  0  0  0  0  0  0  0  0  0  0  0
    0.5230   -1.1270    0.0000 C   0  0  0  0  0  0  0  0  0  0  0  0
    0.8250    0.0000    0.0000 N   0  0  0  0  0  0  0  0  0  0  0  0
   -0.0000    0.0000    0.0000 N   0  0  0  0  0  0  0  0  0  0  0  0
   -0.4125    0.7145    0.0000 C   0  0  0  0  0  0  0  0  0  0  0  0
    0.3020    1.1270    0.0000 C   0  0  0  0  0  0  0  0  0  0  0  0
   -1.1270    0.3020    0.0000 C   0  0  0  0  0  0  0  0  0  0  0  0
   -0.8250    1.4289    0.0000 C   0  0  0  0  0  0  0  0  0  0  0  0
   -1.6500    1.4289    0.0000 N   0  0  0  0  0  0  0  0  0  0  0  0
   -0.4125    2.1434    0.0000 N   0  0  0  0  0  0  0  0  0  0  0  0
    0.4125    2.1434    0.0000 H   0  0  0  0  0  0  0  0  0  0  0  0
  1  2  1  0  0  0  0
  2  3  2  0  0  0  0
  3  4  1  0  0  0  0
  3  5  1  0  0  0  0
  5  6  1  0  0  0  0
  5  7  1  0  0  0  0
  8  5  1  4  0  0  0
  8  9  2  0  0  0  0
  9 10  1  0  0  0  0
 10 11  1  0  0  0  0
 10 12  1  0  0  0  0
 10 13  1  0  0  0  0
 13 14  1  0  0  0  0
 13 15  2  0  0  0  0
 15 16  1  0  0  0  0
M  END
> <Outcome>
1

$$$$

  Mrv2220 06282313592D          

 25 26  0  0  0  0            999 V2000
   -1.9090    0.1057    0.0000 C   0  0  0  0  0  0  0  0  0  0  0  0
   -1.0840    0.1057    0.0000 C   0  0  0  0  0  0  0  0  0  0  0  0
   -0.6715   -0.6088    0.0000 C   0  0  0  0  0  0  0  0  0  0  0  0
    0.1535   -0.6088    0.0000 C   0  0  0  0  0  0  0  0  0  0  0  0
    0.5660   -1.3232    0.0000 C   0  0  0  0  0  0  0  0  0  0  0  0
    1.3910   -1.3232    0.0000 C   0  0  0  0  0  0  0  0  0  0  0  0
    1.8035   -2.0377    0.0000 C   0  0  0  0  0  0  0  0  0  0  0  0
    2.6285   -2.0377    0.0000 N   0  0  0  0  0  0  0  0  0  0  0  0
    3.0410   -2.7522    0.0000 C   0  0  0  0  0  0  0  0  0  0  0  0
    3.8660   -2.7522    0.0000 C   0  0  0  0  0  0  0  0  0  0  0  0
    2.6285   -3.4666    0.0000 C   0  0  0  0  0  0  0  0  0  0  0  0
    3.0410   -1.3232    0.0000 C   0  0  0  0  0  0  0  0  0  0  0  0
    2.6285   -0.6088    0.0000 C   0  0  0  0  0  0  0  0  0  0  0  0
    3.8660   -1.3232    0.0000 C   0  0  0  0  0  0  0  0  0  0  0  0
    0.1535   -2.0377    0.0000 C   0  0  0  0  0  0  0  0  0  0  0  0
   -0.6715   -2.0377    0.0000 C   0  0  0  0  0  0  0  0  0  0  0  0
   -1.0840   -2.7522    0.0000 C   0  0  0  0  0  0  0  0  0  0  0  0
   -0.6715   -3.4666    0.0000 C   0  0  0  0  0  0  0  0  0  0  0  0
    0.1535   -3.4666    0.0000 C   0  0  0  0  0  0  0  0  0  0  0  0
    0.5660   -2.7522    0.0000 C   0  0  0  0  0  0  0  0  0  0  0  0
    0.5660    0.1057    0.0000 C   0  0  0  0  0  0  0  0  0  0  0  0
    1.3910    0.1057    0.0000 O   0  0  0  0  0  0  0  0  0  0  0  0
    1.8035    0.8202    0.0000 C   0  0  0  0  0  0  0  0  0  0  0  0
    0.1535    0.8202    0.0000 C   0  0  0  0  0  0  0  0  0  0  0  0
   -0.6715    0.8202    0.0000 C   0  0  0  0  0  0  0  0  0  0  0  0
  1  2  1  0  0  0  0
  3  2  1  0  0  0  0
  4  3  2  0  0  0  0
  4  5  1  0  0  0  0
  5  6  1  0  0  0  0
  6  7  1  0  0  0  0
  7  8  1  0  0  0  0
  8  9  1  0  0  0  0
  9 10  1  0  0  0  0
  9 11  1  0  0  0  0
  8 12  1  0  0  0  0
 12 13  1  0  0  0  0
 12 14  1  0  0  0  0
  5 15  1  0  0  0  0
 16 15  1  0  0  0  0
 17 16  2  0  0  0  0
 18 17  1  0  0  0  0
 19 18  2  0  0  0  0
 20 19  1  0  0  0  0
 15 20  2  0  0  0  0
 21  4  1  0  0  0  0
 21 22  1  0  0  0  0
 22 23  1  0  0  0  0
 24 21  2  0  0  0  0
 25 24  1  0  0  0  0
  2 25  2  0  0  0  0
M  END
> <Outcome>
1

$$$$

  Mrv2220 06282313592D          

 11 10  0  0  0  0            999 V2000
    1.2375    0.7145    0.0000 C   0  0  0  0  0  0  0  0  0  0  0  0
    0.8250   -0.0000    0.0000 C   0  0  0  0  0  0  0  0  0  0  0  0
    1.2375   -0.7145    0.0000 C   0  0  0  0  0  0  0  0  0  0  0  0
   -0.0000   -0.0000    0.0000 C   0  0  0  0  0  0  0  0  0  0  0  0
   -0.4125   -0.7145    0.0000 C   0  0  0  0  0  0  0  0  0  0  0  0
    0.0000   -1.4289    0.0000 C   0  0  0  0  0  0  0  0  0  0  0  0
   -0.4125   -2.1434    0.0000 C   0  0  0  0  0  0  0  0  0  0  0  0
   -1.1270   -1.7309    0.0000 C   0  0  0  0  0  0  0  0  0  0  0  0
    0.3020   -2.5559    0.0000 O   0  0  0  0  0  0  0  0  0  0  0  0
   -0.8250   -2.8579    0.0000 C   0  0  0  0  0  0  0  0  0  0  0  0
   -0.4125   -3.5724    0.0000 C   0  0  0  0  0  0  0  0  0  0  0  0
  1  2  1  0  0  0  0
  2  3  1  0  0  0  0
  2  4  2  0  0  0  0
  4  5  1  0  0  0  0
  5  6  1  0  0  0  0
  6  7  1  0  0  0  0
  7  8  1  0  0  0  0
  7  9  1  0  0  0  0
  7 10  1  0  0  0  0
 10 11  2  0  0  0  0
M  END
> <Outcome>
1

$$$$

  Mrv2220 06282313592D          

 17 18  0  0  0  0            999 V2000
   -4.2868    1.8079    0.0000 C   0  0  0  0  0  0  0  0  0  0  0  0
   -3.5724    2.2204    0.0000 C   0  0  0  0  0  0  0  0  0  0  0  0
   -2.8579    1.8079    0.0000 C   0  0  0  0  0  0  0  0  0  0  0  0
   -2.1434    2.2204    0.0000 C   0  0  0  0  0  0  0  0  0  0  0  0
   -1.4289    1.8079    0.0000 N   0  0  0  0  0  0  0  0  0  0  0  0
   -0.7145    2.2204    0.0000 C   0  0  0  0  0  0  0  0  0  0  0  0
   -0.0000    1.8079    0.0000 C   0  0  0  0  0  0  0  0  0  0  0  0
    0.7145    2.2204    0.0000 C   0  0  0  0  0  0  0  0  0  0  0  0
    1.4289    1.8079    0.0000 N   0  0  0  0  0  0  0  0  0  0  0  0
    1.5152    0.9874    0.0000 C   0  0  0  0  0  0  0  0  0  0  0  0
    2.3221    0.8159    0.0000 N   0  0  0  0  0  0  0  0  0  0  0  0
    2.7346    1.5303    0.0000 C   0  0  0  0  0  0  0  0  0  0  0  0
    2.1826    2.1434    0.0000 C   0  0  0  0  0  0  0  0  0  0  0  0
   -2.1434    3.0454    0.0000 C   0  0  0  0  0  0  0  0  0  0  0  0
   -2.8579    3.4579    0.0000 C   0  0  0  0  0  0  0  0  0  0  0  0
   -3.5724    3.0454    0.0000 C   0  0  0  0  0  0  0  0  0  0  0  0
   -4.2868    3.4579    0.0000 N   0  0  0  0  0  0  0  0  0  0  0  0
  1  2  1  0  0  0  0
  3  2  2  0  0  0  0
  4  3  1  0  0  0  0
  4  5  1  0  0  0  0
  5  6  1  0  0  0  0
  6  7  1  0  0  0  0
  7  8  1  0  0  0  0
  8  9  1  0  0  0  0
 10  9  1  0  0  0  0
 11 10  2  0  0  0  0
 12 11  1  0  0  0  0
 13 12  2  0  0  0  0
  9 13  1  0  0  0  0
 14  4  2  0  0  0  0
 15 14  1  0  0  0  0
 16 15  2  0  0  0  0
  2 16  1  0  0  0  0
 16 17  1  0  0  0  0
M  END
> <Outcome>
1

$$$$

  Mrv2220 06282313592D          

  6  5  0  0  0  0            999 V2000
    0.8250    1.4289    0.0000 C   0  0  0  0  0  0  0  0  0  0  0  0
    1.2375    0.7145    0.0000 C   0  0  0  0  0  0  0  0  0  0  0  0
    2.0625    0.7145    0.0000 C   0  0  0  0  0  0  0  0  0  0  0  0
    0.8250   -0.0000    0.0000 C   0  0  0  0  0  0  0  0  0  0  0  0
    1.2375   -0.7145    0.0000 O   0  0  0  0  0  0  0  0  0  0  0  0
    0.0000   -0.0000    0.0000 O   0  0  0  0  0  0  0  0  0  0  0  0
  1  2  1  0  0  0  0
  2  3  2  0  0  0  0
  2  4  1  0  0  0  0
  4  5  1  0  0  0  0
  4  6  2  0  0  0  0
M  END
> <Outcome>
1

$$$$

  Mrv2220 06282313592D          

 11 11  0  0  0  0            999 V2000
    0.0059   -1.5764    0.0000 O   0  0  0  0  0  0  0  0  0  0  0  0
   -0.3297   -0.8227    0.0000 C   0  0  0  0  0  0  0  0  0  0  0  0
   -1.1501   -0.7365    0.0000 O   0  0  0  0  0  0  0  0  0  0  0  0
    0.1553   -0.1553    0.0000 C   0  0  0  0  0  0  0  0  0  0  0  0
    0.9803   -0.1553    0.0000 C   0  0  0  0  0  0  0  0  0  0  0  0
    1.2352    0.6294    0.0000 C   0  0  0  0  0  0  0  0  0  0  0  0
    0.5678    1.1143    0.0000 C   0  0  0  0  0  0  0  0  0  0  0  0
    0.5678    1.9393    0.0000 C   0  0  0  0  0  0  0  0  0  0  0  0
   -0.1467    2.3518    0.0000 O   0  0  0  0  0  0  0  0  0  0  0  0
    1.2822    2.3518    0.0000 O   0  0  0  0  0  0  0  0  0  0  0  0
   -0.0997    0.6294    0.0000 O   0  0  0  0  0  0  0  0  0  0  0  0
  1  2  1  0  0  0  0
  2  3  2  0  0  0  0
  2  4  1  0  0  0  0
  5  4  2  0  0  0  0
  6  5  1  0  0  0  0
  7  6  2  0  0  0  0
  7  8  1  0  0  0  0
  8  9  1  0  0  0  0
  8 10  2  0  0  0  0
 11  7  1  0  0  0  0
  4 11  1  0  0  0  0
M  END
> <Outcome>
1

$$$$

  Mrv2220 06282313592D          

 31 30  0  0  0  0            999 V2000
    3.6310    3.2699    0.0000 C   0  0  0  0  0  0  0  0  0  0  0  0
    4.0435    3.9844    0.0000 N   0  3  0  0  0  0  0  0  0  0  0  0
    4.4560    4.6988    0.0000 C   0  0  0  0  0  0  0  0  0  0  0  0
    3.3291    4.3969    0.0000 C   0  0  0  0  0  0  0  0  0  0  0  0
    2.6146    3.9844    0.0000 C   0  0  0  0  0  0  0  0  0  0  0  0
    1.9001    4.3969    0.0000 C   0  0  0  0  0  0  0  0  0  0  0  0
    1.1857    3.9844    0.0000 C   0  0  0  0  0  0  0  0  0  0  0  0
    0.4712    4.3969    0.0000 C   0  0  0  0  0  0  0  0  0  0  0  0
   -0.2433    3.9844    0.0000 C   0  0  0  0  0  0  0  0  0  0  0  0
   -0.9578    4.3969    0.0000 C   0  0  0  0  0  0  0  0  0  0  0  0
   -1.6722    3.9844    0.0000 C   0  0  0  0  0  0  0  0  0  0  0  0
   -2.3867    4.3969    0.0000 C   0  0  0  0  0  0  0  0  0  0  0  0
   -3.1012    3.9844    0.0000 C   0  0  0  0  0  0  0  0  0  0  0  0
   -3.8156    4.3969    0.0000 C   0  0  0  0  0  0  0  0  0  0  0  0
   -4.5301    3.9844    0.0000 C   0  0  0  0  0  0  0  0  0  0  0  0
   -5.2446    4.3969    0.0000 C   0  0  0  0  0  0  0  0  0  0  0  0
   -5.9591    3.9844    0.0000 C   0  0  0  0  0  0  0  0  0  0  0  0
    4.7580    3.5719    0.0000 C   0  0  0  0  0  0  0  0  0  0  0  0
    5.4725    3.9844    0.0000 C   0  0  0  0  0  0  0  0  0  0  0  0
    6.1870    3.5719    0.0000 C   0  0  0  0  0  0  0  0  0  0  0  0
    6.9014    3.9844    0.0000 C   0  0  0  0  0  0  0  0  0  0  0  0
    7.6159    3.5719    0.0000 C   0  0  0  0  0  0  0  0  0  0  0  0
    8.3304    3.9844    0.0000 C   0  0  0  0  0  0  0  0  0  0  0  0
    9.0448    3.5719    0.0000 C   0  0  0  0  0  0  0  0  0  0  0  0
    9.7593    3.9844    0.0000 C   0  0  0  0  0  0  0  0  0  0  0  0
   10.4738    3.5719    0.0000 C   0  0  0  0  0  0  0  0  0  0  0  0
   11.1882    3.9844    0.0000 C   0  0  0  0  0  0  0  0  0  0  0  0
   11.9027    3.5719    0.0000 C   0  0  0  0  0  0  0  0  0  0  0  0
   12.6172    3.9844    0.0000 C   0  0  0  0  0  0  0  0  0  0  0  0
   13.3317    3.5719    0.0000 C   0  0  0  0  0  0  0  0  0  0  0  0
   14.0461    3.9844    0.0000 C   0  0  0  0  0  0  0  0  0  0  0  0
  1  2  1  0  0  0  0
  2  3  1  0  0  0  0
  2  4  1  0  0  0  0
  4  5  1  0  0  0  0
  5  6  1  0  0  0  0
  6  7  1  0  0  0  0
  7  8  1  0  0  0  0
  8  9  1  0  0  0  0
  9 10  1  0  0  0  0
 10 11  1  0  0  0  0
 11 12  1  0  0  0  0
 12 13  1  0  0  0  0
 13 14  1  0  0  0  0
 14 15  1  0  0  0  0
 15 16  1  0  0  0  0
 16 17  1  0  0  0  0
  2 18  1  0  0  0  0
 18 19  1  0  0  0  0
 19 20  1  0  0  0  0
 20 21  1  0  0  0  0
 21 22  1  0  0  0  0
 22 23  1  0  0  0  0
 23 24  1  0  0  0  0
 24 25  1  0  0  0  0
 25 26  1  0  0  0  0
 26 27  1  0  0  0  0
 27 28  1  0  0  0  0
 28 29  1  0  0  0  0
 29 30  1  0  0  0  0
 30 31  1  0  0  0  0
M  CHG  1   2   1
M  END
> <Outcome>
1

$$$$

  Mrv2220 06282313592D          

  9  8  0  0  0  0            999 V2000
    1.9520    1.9520    0.0000 N   0  0  0  0  0  0  0  0  0  0  0  0
    1.9520    1.1270    0.0000 C   0  0  0  0  0  0  0  0  0  0  0  0
    1.2375    0.7145    0.0000 C   0  0  0  0  0  0  0  0  0  0  0  0
    0.5230    1.1270    0.0000 C   0  0  0  0  0  0  0  0  0  0  0  0
   -0.1914    0.7145    0.0000 O   0  0  0  0  0  0  0  0  0  0  0  0
    0.5230    1.9520    0.0000 O   0  0  0  0  0  0  0  0  0  0  0  0
    2.6664    0.7145    0.0000 C   0  0  0  0  0  0  0  0  0  0  0  0
    3.3809    1.1270    0.0000 O   0  0  0  0  0  0  0  0  0  0  0  0
    2.6664   -0.1105    0.0000 O   0  0  0  0  0  0  0  0  0  0  0  0
  1  2  1  0  0  0  0
  2  3  1  0  0  0  0
  3  4  1  0  0  0  0
  4  5  1  0  0  0  0
  4  6  2  0  0  0  0
  2  7  1  0  0  0  0
  7  8  1  0  0  0  0
  7  9  2  0  0  0  0
M  END
> <Outcome>
1

$$$$

  Mrv2220 06282313592D          

 24 23  0  0  0  0            999 V2000
    2.3177   -2.6369    0.0000 C   0  0  0  0  0  0  0  0  0  0  0  0
    2.0476   -3.4164    0.0000 C   0  0  0  0  0  0  0  0  0  0  0  0
    1.2375   -3.5724    0.0000 C   0  0  0  0  0  0  0  0  0  0  0  0
    0.6974   -2.9487    0.0000 C   0  0  0  0  0  0  0  0  0  0  0  0
   -0.1127   -3.1046    0.0000 C   0  0  0  0  0  0  0  0  0  0  0  0
    0.9675   -2.1692    0.0000 C   0  0  0  0  0  0  0  0  0  0  0  0
    2.5877   -4.0401    0.0000 O   0  0  0  0  0  0  0  0  0  0  0  0
    3.3979   -3.8842    0.0000 C   0  0  0  0  0  0  0  0  0  0  0  0
    3.6679   -3.1046    0.0000 O   0  0  0  0  0  0  0  0  0  0  0  0
    3.9380   -4.5078    0.0000 C   0  0  0  0  0  0  0  0  0  0  0  0
    4.7481   -4.3519    0.0000 C   0  0  0  0  0  0  0  0  0  0  0  0
    5.2882   -4.9755    0.0000 C   0  0  0  0  0  0  0  0  0  0  0  0
    5.0181   -5.7551    0.0000 O   0  0  0  0  0  0  0  0  0  0  0  0
    6.0983   -4.8196    0.0000 O   0  0  0  0  0  0  0  0  0  0  0  0
    6.6384   -5.4433    0.0000 C   0  0  0  0  0  0  0  0  0  0  0  0
    6.3684   -6.2228    0.0000 C   0  0  0  0  0  0  0  0  0  0  0  0
    7.4485   -5.2874    0.0000 C   0  0  0  0  0  0  0  0  0  0  0  0
    7.9886   -5.9110    0.0000 C   0  0  0  0  0  0  0  0  0  0  0  0
    8.7988   -5.7551    0.0000 C   0  0  0  0  0  0  0  0  0  0  0  0
    7.7186   -6.6906    0.0000 C   0  0  0  0  0  0  0  0  0  0  0  0
    5.0181   -3.5724    0.0000 S   0  0  0  0  0  0  0  0  0  0  0  0
    5.7977   -3.8424    0.0000 O   0  0  0  0  0  0  0  0  0  0  0  0
    4.2386   -3.3023    0.0000 O   0  0  0  0  0  0  0  0  0  0  0  0
    5.2882   -2.7928    0.0000 O   0  0  0  0  0  0  0  0  0  0  0  0
  1  2  1  0  0  0  0
  2  3  1  0  0  0  0
  3  4  1  0  0  0  0
  4  5  1  0  0  0  0
  4  6  1  0  0  0  0
  2  7  1  0  0  0  0
  7  8  1  0  0  0  0
  8  9  2  0  0  0  0
  8 10  1  0  0  0  0
 10 11  1  0  0  0  0
 11 12  1  0  0  0  0
 12 13  2  0  0  0  0
 12 14  1  0  0  0  0
 14 15  1  0  0  0  0
 15 16  1  0  0  0  0
 15 17  1  0  0  0  0
 17 18  1  0  0  0  0
 18 19  1  0  0  0  0
 18 20  1  0  0  0  0
 11 21  1  0  0  0  0
 21 22  1  0  0  0  0
 21 23  2  0  0  0  0
 21 24  2  0  0  0  0
M  END
> <Outcome>
1

$$$$

  Mrv2220 06282313592D          

 10 11  0  0  0  0            999 V2000
    3.2789   -0.9075    0.0000 C   0  0  0  0  0  0  0  0  0  0  0  0
    3.2789   -0.0825    0.0000 C   0  0  0  0  0  0  0  0  0  0  0  0
    3.9934    0.3300    0.0000 C   0  0  0  0  0  0  0  0  0  0  0  0
    3.9934    1.1550    0.0000 C   0  0  0  0  0  0  0  0  0  0  0  0
    3.2789    1.5675    0.0000 C   0  0  0  0  0  0  0  0  0  0  0  0
    2.5644    1.1550    0.0000 C   0  0  0  0  0  0  0  0  0  0  0  0
    1.7798    1.4099    0.0000 N   0  0  0  0  0  0  0  0  0  0  0  0
    1.2949    0.7425    0.0000 N   0  0  0  0  0  0  0  0  0  0  0  0
    1.7798    0.0751    0.0000 N   0  0  0  0  0  0  0  0  0  0  0  0
    2.5644    0.3300    0.0000 C   0  0  0  0  0  0  0  0  0  0  0  0
  1  2  1  0  0  0  0
  3  2  2  0  0  0  0
  4  3  1  0  0  0  0
  5  4  2  0  0  0  0
  6  5  1  0  0  0  0
  6  7  1  0  0  0  0
  7  8  2  0  0  0  0
  8  9  1  0  0  0  0
  9 10  1  0  0  0  0
  2 10  1  0  0  0  0
 10  6  2  0  0  0  0
M  END
> <Outcome>
1

$$$$

  Mrv2220 06282313592D          

  6  5  0  0  0  0            999 V2000
    2.4750   -1.4289    0.0000 C   0  0  0  0  0  0  0  0  0  0  0  0
    2.0625   -0.7145    0.0000 C   0  0  0  0  0  0  0  0  0  0  0  0
    2.4750   -0.0000    0.0000 C   0  0  0  0  0  0  0  0  0  0  0  0
    1.2375   -0.7145    0.0000 C   0  0  0  0  0  0  0  0  0  0  0  0
    0.8250   -0.0000    0.0000 C   0  0  0  0  0  0  0  0  0  0  0  0
    0.0000   -0.0000    0.0000 O   0  0  0  0  0  0  0  0  0  0  0  0
  1  2  1  0  0  0  0
  2  3  2  0  0  0  0
  2  4  1  0  0  0  0
  4  5  1  0  0  0  0
  5  6  1  0  0  0  0
M  END
> <Outcome>
1

$$$$

  Mrv2220 06282313592D          

 17 17  0  0  0  0            999 V2000
    1.8414    1.7605    0.0000 C   0  0  0  0  0  0  0  0  0  0  0  0
    1.4289    2.4750    0.0000 N   0  3  0  0  0  0  0  0  0  0  0  0
    1.0164    3.1895    0.0000 C   0  0  0  0  0  0  0  0  0  0  0  0
    0.7145    2.0625    0.0000 C   0  0  0  0  0  0  0  0  0  0  0  0
    0.7145    1.2375    0.0000 C   0  0  0  0  0  0  0  0  0  0  0  0
   -0.0000    0.8250    0.0000 C   0  0  0  0  0  0  0  0  0  0  0  0
   -0.0000    0.0000    0.0000 C   0  0  0  0  0  0  0  0  0  0  0  0
    0.7145   -0.4125    0.0000 C   0  0  0  0  0  0  0  0  0  0  0  0
    1.4289    0.0000    0.0000 C   0  0  0  0  0  0  0  0  0  0  0  0
    1.4289    0.8250    0.0000 C   0  0  0  0  0  0  0  0  0  0  0  0
    2.1434    2.8875    0.0000 C   0  0  0  0  0  0  0  0  0  0  0  0
    2.1434    3.7125    0.0000 C   0  0  0  0  0  0  0  0  0  0  0  0
    2.8579    4.1250    0.0000 O   0  0  0  0  0  0  0  0  0  0  0  0
    2.8579    4.9500    0.0000 C   0  0  0  0  0  0  0  0  0  0  0  0
    2.1434    5.3625    0.0000 O   0  0  0  0  0  0  0  0  0  0  0  0
    3.5724    5.3625    0.0000 C   0  0  0  0  0  0  0  0  0  0  0  0
    3.5724    6.1875    0.0000 C   0  0  0  0  0  0  0  0  0  0  0  0
  1  2  1  0  0  0  0
  2  3  1  0  0  0  0
  2  4  1  0  0  0  0
  4  5  1  0  0  0  0
  6  5  1  0  0  0  0
  7  6  2  0  0  0  0
  8  7  1  0  0  0  0
  9  8  2  0  0  0  0
 10  9  1  0  0  0  0
  5 10  2  0  0  0  0
  2 11  1  0  0  0  0
 11 12  1  0  0  0  0
 12 13  1  0  0  0  0
 13 14  1  0  0  0  0
 14 15  2  0  0  0  0
 14 16  1  0  0  0  0
 16 17  2  0  0  0  0
M  CHG  1   2   1
M  END
> <Outcome>
1

$$$$

  Mrv2220 06282313592D          

  8  7  0  0  0  0            999 V2000
    3.9039    0.6039    0.0000 C   0  0  0  0  0  0  0  0  0  0  0  0
    3.9039    1.4289    0.0000 N   0  0  0  0  0  0  0  0  0  0  0  0
    3.1895    1.8414    0.0000 C   0  0  0  0  0  0  0  0  0  0  0  0
    2.4750    1.4289    0.0000 C   0  0  0  0  0  0  0  0  0  0  0  0
    1.7605    1.8414    0.0000 O   0  0  0  0  0  0  0  0  0  0  0  0
    4.6184    1.8414    0.0000 C   0  0  0  0  0  0  0  0  0  0  0  0
    5.3329    1.4289    0.0000 C   0  0  0  0  0  0  0  0  0  0  0  0
    6.0474    1.8414    0.0000 O   0  0  0  0  0  0  0  0  0  0  0  0
  1  2  1  0  0  0  0
  2  3  1  0  0  0  0
  3  4  1  0  0  0  0
  4  5  1  0  0  0  0
  2  6  1  0  0  0  0
  6  7  1  0  0  0  0
  7  8  1  0  0  0  0
M  END
> <Outcome>
1

$$$$

  Mrv2220 06282313592D          

 20 19  0  0  0  0            999 V2000
   -0.4125   -0.1105    0.0000 O   0  0  0  0  0  0  0  0  0  0  0  0
    0.0000   -0.8250    0.0000 C   0  0  0  0  0  0  0  0  0  0  0  0
   -0.4125   -1.5395    0.0000 O   0  0  0  0  0  0  0  0  0  0  0  0
    0.8250   -0.8250    0.0000 C   0  0  0  0  0  0  0  0  0  0  0  0
    0.8250   -1.6500    0.0000 F   0  0  0  0  0  0  0  0  0  0  0  0
    1.6500   -0.8250    0.0000 O   0  0  0  0  0  0  0  0  0  0  0  0
    2.0625   -1.5395    0.0000 C   0  0  0  0  0  0  0  0  0  0  0  0
    1.3480   -1.9520    0.0000 F   0  0  0  0  0  0  0  0  0  0  0  0
    2.7770   -1.1270    0.0000 F   0  0  0  0  0  0  0  0  0  0  0  0
    2.4750   -2.2539    0.0000 C   0  0  0  0  0  0  0  0  0  0  0  0
    1.7605   -2.6664    0.0000 F   0  0  0  0  0  0  0  0  0  0  0  0
    3.1895   -1.8414    0.0000 F   0  0  0  0  0  0  0  0  0  0  0  0
    2.8875   -2.9684    0.0000 C   0  0  0  0  0  0  0  0  0  0  0  0
    3.3000   -3.6829    0.0000 F   0  0  0  0  0  0  0  0  0  0  0  0
    2.1730   -3.3809    0.0000 F   0  0  0  0  0  0  0  0  0  0  0  0
    3.6020   -2.5559    0.0000 F   0  0  0  0  0  0  0  0  0  0  0  0
    0.8250    0.0000    0.0000 C   0  0  0  0  0  0  0  0  0  0  0  0
    0.8250    0.8250    0.0000 F   0  0  0  0  0  0  0  0  0  0  0  0
    1.6500    0.0000    0.0000 F   0  0  0  0  0  0  0  0  0  0  0  0
    0.0000    0.0000    0.0000 F   0  0  0  0  0  0  0  0  0  0  0  0
  1  2  1  0  0  0  0
  2  3  2  0  0  0  0
  2  4  1  0  0  0  0
  4  5  1  0  0  0  0
  4  6  1  0  0  0  0
  6  7  1  0  0  0  0
  7  8  1  0  0  0  0
  7  9  1  0  0  0  0
  7 10  1  0  0  0  0
 10 11  1  0  0  0  0
 10 12  1  0  0  0  0
 10 13  1  0  0  0  0
 13 14  1  0  0  0  0
 13 15  1  0  0  0  0
 13 16  1  0  0  0  0
  4 17  1  0  0  0  0
 17 18  1  0  0  0  0
 17 19  1  0  0  0  0
 17 20  1  0  0  0  0
M  END
> <Outcome>
1

$$$$

  Mrv2220 06282313592D          

  5  4  0  0  0  0            999 V2000
    2.0625   -0.7145    0.0000 O   0  0  0  0  0  0  0  0  0  0  0  0
    1.2375   -0.7145    0.0000 C   0  0  0  0  0  0  0  0  0  0  0  0
    0.8250   -1.4289    0.0000 O   0  0  0  0  0  0  0  0  0  0  0  0
    0.8250   -0.0000    0.0000 C   0  0  0  0  0  0  0  0  0  0  0  0
    0.0000   -0.0000    0.0000 S   0  0  0  0  0  0  0  0  0  0  0  0
  1  2  1  0  0  0  0
  2  3  2  0  0  0  0
  2  4  1  0  0  0  0
  4  5  1  0  0  0  0
M  END
> <Outcome>
1

$$$$

  Mrv2220 06282313592D          

  8  8  0  0  0  0            999 V2000
   -0.3296   -0.8227    0.0000 C   0  0  0  0  0  0  0  0  0  0  0  0
    0.1553   -0.1553    0.0000 N   0  0  0  0  0  0  0  0  0  0  0  0
    0.9803   -0.1553    0.0000 C   0  0  0  0  0  0  0  0  0  0  0  0
    1.2352    0.6294    0.0000 C   0  0  0  0  0  0  0  0  0  0  0  0
    0.5678    1.1143    0.0000 N   0  0  0  0  0  0  0  0  0  0  0  0
    0.5678    1.9393    0.0000 C   0  0  0  0  0  0  0  0  0  0  0  0
   -0.0997    0.6294    0.0000 C   0  0  0  0  0  0  0  0  0  0  0  0
   -0.8843    0.8843    0.0000 O   0  0  0  0  0  0  0  0  0  0  0  0
  1  2  1  0  0  0  0
  3  2  1  0  0  0  0
  4  3  1  0  0  0  0
  5  4  1  0  0  0  0
  5  6  1  0  0  0  0
  7  5  1  0  0  0  0
  2  7  1  0  0  0  0
  7  8  2  0  0  0  0
M  END
> <Outcome>
1

$$$$

  Mrv2220 06282313592D          

  9  9  0  0  0  0            999 V2000
    1.4289    2.4750    0.0000 N   0  0  0  0  0  0  0  0  0  0  0  0
    0.7145    2.0625    0.0000 C   0  0  0  0  0  0  0  0  0  0  0  0
   -0.0000    2.4750    0.0000 O   0  0  0  0  0  0  0  0  0  0  0  0
    0.7145    1.2375    0.0000 C   0  0  0  0  0  0  0  0  0  0  0  0
   -0.0000    0.8250    0.0000 C   0  0  0  0  0  0  0  0  0  0  0  0
   -0.0000   -0.0000    0.0000 N   0  0  0  0  0  0  0  0  0  0  0  0
    0.7145   -0.4125    0.0000 C   0  0  0  0  0  0  0  0  0  0  0  0
    1.4289    0.0000    0.0000 C   0  0  0  0  0  0  0  0  0  0  0  0
    1.4289    0.8250    0.0000 C   0  0  0  0  0  0  0  0  0  0  0  0
  1  2  1  0  0  0  0
  2  3  2  0  0  0  0
  2  4  1  0  0  0  0
  5  4  1  0  0  0  0
  6  5  2  0  0  0  0
  7  6  1  0  0  0  0
  8  7  2  0  0  0  0
  9  8  1  0  0  0  0
  4  9  2  0  0  0  0
M  END
> <Outcome>
1

$$$$

  Mrv2220 06282313592D          

  6  5  0  0  0  0            999 V2000
    0.8250    1.4289    0.0000 C   0  0  0  0  0  0  0  0  0  0  0  0
    1.2375    0.7145    0.0000 C   0  0  0  0  0  0  0  0  0  0  0  0
    2.0625    0.7145    0.0000 C   0  0  0  0  0  0  0  0  0  0  0  0
    0.8250   -0.0000    0.0000 C   0  0  0  0  0  0  0  0  0  0  0  0
    1.2375   -0.7145    0.0000 O   0  0  0  0  0  0  0  0  0  0  0  0
    0.0000   -0.0000    0.0000 Cl  0  0  0  0  0  0  0  0  0  0  0  0
  1  2  1  0  0  0  0
  2  3  1  0  0  0  0
  2  4  1  0  0  0  0
  4  5  2  0  0  0  0
  4  6  1  0  0  0  0
M  END
> <Outcome>
1

$$$$

  Mrv2220 06282313592D          

  6  5  0  0  0  0            999 V2000
    2.4750   -1.4289    0.0000 O   0  0  0  0  0  0  0  0  0  0  0  0
    2.0625   -0.7145    0.0000 C   0  0  0  0  0  0  0  0  0  0  0  0
    2.4750   -0.0000    0.0000 O   0  0  0  0  0  0  0  0  0  0  0  0
    1.2375   -0.7145    0.0000 C   0  0  0  0  0  0  0  0  0  0  0  0
    0.8250   -0.0000    0.0000 C   0  0  0  0  0  0  0  0  0  0  0  0
    0.0000   -0.0000    0.0000 S   0  0  0  0  0  0  0  0  0  0  0  0
  1  2  1  0  0  0  0
  2  3  2  0  0  0  0
  2  4  1  0  0  0  0
  4  5  1  0  0  0  0
  5  6  1  0  0  0  0
M  END
> <Outcome>
1

$$$$

  Mrv2220 06282313592D          

  9  8  0  0  0  0            999 V2000
    1.7605    1.8414    0.0000 C   0  0  0  0  0  0  0  0  0  0  0  0
    2.4750    1.4289    0.0000 N   0  0  0  0  0  0  0  0  0  0  0  0
    2.4750    0.6039    0.0000 C   0  0  0  0  0  0  0  0  0  0  0  0
    3.1895    1.8414    0.0000 C   0  0  0  0  0  0  0  0  0  0  0  0
    3.9039    1.4289    0.0000 C   0  0  0  0  0  0  0  0  0  0  0  0
    4.6184    1.8414    0.0000 C   0  0  0  0  0  0  0  0  0  0  0  0
    5.3329    1.4289    0.0000 N   0  0  0  0  0  0  0  0  0  0  0  0
    6.0474    1.8414    0.0000 C   0  0  0  0  0  0  0  0  0  0  0  0
    5.3329    0.6039    0.0000 C   0  0  0  0  0  0  0  0  0  0  0  0
  1  2  1  0  0  0  0
  2  3  1  0  0  0  0
  2  4  1  0  0  0  0
  4  5  1  0  0  0  0
  5  6  1  0  0  0  0
  6  7  1  0  0  0  0
  7  8  1  0  0  0  0
  7  9  1  0  0  0  0
M  END
> <Outcome>
1

$$$$

  Mrv2220 06282313592D          

 30 29  0  0  0  0            999 V2000
   12.7579    0.7658    0.0000 C   0  0  0  0  0  0  0  0  0  0  0  0
   13.4723    1.1783    0.0000 C   0  0  0  0  0  0  0  0  0  0  0  0
   13.4723    2.0033    0.0000 C   0  0  0  0  0  0  0  0  0  0  0  0
   12.7579    2.4158    0.0000 O   0  0  0  0  0  0  0  0  0  0  0  0
   14.1868    2.4158    0.0000 O   0  0  0  0  0  0  0  0  0  0  0  0
   14.1868    3.2408    0.0000 C   0  0  0  0  0  0  0  0  0  0  0  0
   14.9013    3.6533    0.0000 C   0  0  0  0  0  0  0  0  0  0  0  0
   14.9013    4.4783    0.0000 C   0  0  0  0  0  0  0  0  0  0  0  0
   15.6158    4.8908    0.0000 O   0  0  0  0  0  0  0  0  0  0  0  0
   15.6158    5.7158    0.0000 C   0  0  0  0  0  0  0  0  0  0  0  0
   14.9013    6.1283    0.0000 C   0  0  0  0  0  0  0  0  0  0  0  0
   14.1868    5.7158    0.0000 O   0  0  0  0  0  0  0  0  0  0  0  0
   13.4723    6.1283    0.0000 C   0  0  0  0  0  0  0  0  0  0  0  0
   12.7579    5.7158    0.0000 C   0  0  0  0  0  0  0  0  0  0  0  0
   12.0434    6.1283    0.0000 C   0  0  0  0  0  0  0  0  0  0  0  0
   11.3289    5.7158    0.0000 O   0  0  0  0  0  0  0  0  0  0  0  0
   10.6145    6.1283    0.0000 C   0  0  0  0  0  0  0  0  0  0  0  0
   10.6145    6.9533    0.0000 O   0  0  0  0  0  0  0  0  0  0  0  0
    9.9000    5.7158    0.0000 C   0  0  0  0  0  0  0  0  0  0  0  0
    9.1855    6.1283    0.0000 C   0  0  0  0  0  0  0  0  0  0  0  0
   16.3302    6.1283    0.0000 C   0  0  0  0  0  0  0  0  0  0  0  0
   17.0447    5.7158    0.0000 O   0  0  0  0  0  0  0  0  0  0  0  0
   17.7592    6.1283    0.0000 C   0  0  0  0  0  0  0  0  0  0  0  0
   18.4736    5.7158    0.0000 C   0  0  0  0  0  0  0  0  0  0  0  0
   19.1881    6.1283    0.0000 C   0  0  0  0  0  0  0  0  0  0  0  0
   19.9026    5.7158    0.0000 O   0  0  0  0  0  0  0  0  0  0  0  0
   20.6171    6.1283    0.0000 C   0  0  0  0  0  0  0  0  0  0  0  0
   20.6171    6.9533    0.0000 O   0  0  0  0  0  0  0  0  0  0  0  0
   21.3315    5.7158    0.0000 C   0  0  0  0  0  0  0  0  0  0  0  0
   22.0460    6.1283    0.0000 C   0  0  0  0  0  0  0  0  0  0  0  0
  1  2  2  0  0  0  0
  2  3  1  0  0  0  0
  3  4  2  0  0  0  0
  3  5  1  0  0  0  0
  5  6  1  0  0  0  0
  6  7  1  0  0  0  0
  7  8  1  0  0  0  0
  8  9  1  0  0  0  0
  9 10  1  0  0  0  0
 10 11  1  0  0  0  0
 11 12  1  0  0  0  0
 12 13  1  0  0  0  0
 13 14  1  0  0  0  0
 14 15  1  0  0  0  0
 15 16  1  0  0  0  0
 16 17  1  0  0  0  0
 17 18  2  0  0  0  0
 17 19  1  0  0  0  0
 19 20  2  0  0  0  0
 10 21  1  0  0  0  0
 21 22  1  0  0  0  0
 22 23  1  0  0  0  0
 23 24  1  0  0  0  0
 24 25  1  0  0  0  0
 25 26  1  0  0  0  0
 26 27  1  0  0  0  0
 27 28  2  0  0  0  0
 27 29  1  0  0  0  0
 29 30  2  0  0  0  0
M  END
> <Outcome>
1

$$$$

  Mrv2220 06282313592D          

  9  9  0  0  0  0            999 V2000
    2.1434   -0.4125    0.0000 C   0  0  0  0  0  0  0  0  0  0  0  0
    1.4289   -0.0000    0.0000 N   0  0  0  0  0  0  0  0  0  0  0  0
    1.4289    0.8250    0.0000 C   0  0  0  0  0  0  0  0  0  0  0  0
    0.7145    1.2375    0.0000 N   0  0  0  0  0  0  0  0  0  0  0  0
    0.7145    2.0625    0.0000 C   0  0  0  0  0  0  0  0  0  0  0  0
   -0.0000    0.8250    0.0000 C   0  0  0  0  0  0  0  0  0  0  0  0
   -0.0000    0.0000    0.0000 N   0  0  0  0  0  0  0  0  0  0  0  0
   -0.7145   -0.4125    0.0000 C   0  0  0  0  0  0  0  0  0  0  0  0
    0.7145   -0.4125    0.0000 C   0  0  0  0  0  0  0  0  0  0  0  0
  1  2  1  0  0  0  0
  3  2  1  0  0  0  0
  4  3  1  0  0  0  0
  4  5  1  0  0  0  0
  6  4  1  0  0  0  0
  7  6  1  0  0  0  0
  7  8  1  0  0  0  0
  9  7  1  0  0  0  0
  2  9  1  0  0  0  0
M  END
> <Outcome>
1

$$$$

  Mrv2220 06282313592D          

 11 10  0  0  0  0            999 V2000
    2.9684    1.8414    0.0000 C   0  0  0  0  0  0  0  0  0  0  0  0
    2.2539    1.4289    0.0000 C   0  0  0  0  0  0  0  0  0  0  0  0
    1.5395    1.8414    0.0000 O   0  0  0  0  0  0  0  0  0  0  0  0
    0.8250    1.4289    0.0000 P   0  0  0  0  0  0  0  0  0  0  0  0
    0.4125    2.1434    0.0000 O   0  0  0  0  0  0  0  0  0  0  0  0
    0.1105    1.0164    0.0000 O   0  0  0  0  0  0  0  0  0  0  0  0
   -0.6039    1.4289    0.0000 C   0  0  0  0  0  0  0  0  0  0  0  0
   -1.3184    1.0164    0.0000 C   0  0  0  0  0  0  0  0  0  0  0  0
    1.2375    0.7144    0.0000 O   0  0  0  0  0  0  0  0  0  0  0  0
    0.8250   -0.0000    0.0000 C   0  0  0  0  0  0  0  0  0  0  0  0
    0.0000   -0.0000    0.0000 C   0  0  0  0  0  0  0  0  0  0  0  0
  1  2  1  0  0  0  0
  2  3  1  0  0  0  0
  3  4  1  0  0  0  0
  4  5  2  0  0  0  0
  4  6  1  0  0  0  0
  6  7  1  0  0  0  0
  7  8  1  0  0  0  0
  4  9  1  0  0  0  0
  9 10  1  0  0  0  0
 10 11  1  0  0  0  0
M  END
> <Outcome>
1

$$$$

  Mrv2220 06282313592D          

  9  8  0  0  0  0            999 V2000
    1.7605    1.8414    0.0000 C   0  0  0  0  0  0  0  0  0  0  0  0
    2.4750    1.4289    0.0000 C   0  0  0  0  0  0  0  0  0  0  0  0
    2.4750    0.6039    0.0000 O   0  0  0  0  0  0  0  0  0  0  0  0
    3.1895    1.8414    0.0000 C   0  0  0  0  0  0  0  0  0  0  0  0
    3.9039    1.4289    0.0000 O   0  0  0  0  0  0  0  0  0  0  0  0
    4.6184    1.8414    0.0000 C   0  0  0  0  0  0  0  0  0  0  0  0
    4.6184    2.6664    0.0000 C   0  0  0  0  0  0  0  0  0  0  0  0
    5.3329    1.4289    0.0000 C   0  0  0  0  0  0  0  0  0  0  0  0
    6.0474    1.8414    0.0000 O   0  0  0  0  0  0  0  0  0  0  0  0
  1  2  1  0  0  0  0
  2  3  1  0  0  0  0
  2  4  1  0  0  0  0
  4  5  1  0  0  0  0
  5  6  1  0  0  0  0
  6  7  1  0  0  0  0
  6  8  1  0  0  0  0
  8  9  1  0  0  0  0
M  END
> <Outcome>
1

$$$$

  Mrv2220 06282313592D          

  6  5  0  0  0  0            999 V2000
    1.2375    2.1434    0.0000 C   0  0  0  0  0  0  0  0  0  0  0  0
    0.8250    1.4289    0.0000 C   0  0  0  0  0  0  0  0  0  0  0  0
    1.2375    0.7145    0.0000 C   0  0  0  0  0  0  0  0  0  0  0  0
    0.8250   -0.0000    0.0000 C   0  0  0  0  0  0  0  0  0  0  0  0
    1.2375   -0.7145    0.0000 O   0  0  0  0  0  0  0  0  0  0  0  0
    0.0000   -0.0000    0.0000 Cl  0  0  0  0  0  0  0  0  0  0  0  0
  1  2  1  0  0  0  0
  2  3  1  0  0  0  0
  3  4  1  0  0  0  0
  4  5  2  0  0  0  0
  4  6  1  0  0  0  0
M  END
> <Outcome>
1

$$$$

  Mrv2220 06282313592D          

 17 16  0  0  0  0            999 V2000
    6.7105    4.6993    0.0000 O   0  0  0  0  0  0  0  0  0  0  0  0
    7.4250    4.2868    0.0000 C   0  0  0  0  0  0  0  0  0  0  0  0
    7.4250    3.4618    0.0000 O   0  0  0  0  0  0  0  0  0  0  0  0
    8.1395    4.6993    0.0000 C   0  0  0  0  0  0  0  0  0  0  0  0
    8.8539    4.2868    0.0000 C   0  0  0  0  0  0  0  0  0  0  0  0
    9.5684    4.6993    0.0000 C   0  0  0  0  0  0  0  0  0  0  0  0
   10.2829    4.2868    0.0000 C   0  0  0  0  0  0  0  0  0  0  0  0
   10.9974    4.6993    0.0000 C   0  0  0  0  0  0  0  0  0  0  0  0
   11.7118    4.2868    0.0000 C   0  0  0  0  0  0  0  0  0  0  0  0
   12.4263    4.6993    0.0000 C   0  0  0  0  0  0  0  0  0  0  0  0
   13.1408    4.2868    0.0000 C   0  0  0  0  0  0  0  0  0  0  0  0
   13.8552    4.6993    0.0000 C   0  0  0  0  0  0  0  0  0  0  0  0
   14.5697    4.2868    0.0000 C   0  0  0  0  0  0  0  0  0  0  0  0
   15.2842    4.6993    0.0000 C   0  0  0  0  0  0  0  0  0  0  0  0
   15.9986    4.2868    0.0000 C   0  0  0  0  0  0  0  0  0  0  0  0
   16.7131    4.6993    0.0000 O   0  0  0  0  0  0  0  0  0  0  0  0
   15.9986    3.4618    0.0000 O   0  0  0  0  0  0  0  0  0  0  0  0
  1  2  1  0  0  0  0
  2  3  2  0  0  0  0
  2  4  1  0  0  0  0
  4  5  1  0  0  0  0
  5  6  1  0  0  0  0
  6  7  1  0  0  0  0
  7  8  1  0  0  0  0
  8  9  1  0  0  0  0
  9 10  1  0  0  0  0
 10 11  1  0  0  0  0
 11 12  1  0  0  0  0
 12 13  1  0  0  0  0
 13 14  1  0  0  0  0
 14 15  1  0  0  0  0
 15 16  1  0  0  0  0
 15 17  2  0  0  0  0
M  END
> <Outcome>
1

$$$$

  Mrv2220 06282313592D          

 15 16  0  0  0  0            999 V2000
    2.1434   -6.1325    0.0000 N   0  0  0  0  0  0  0  0  0  0  0  0
    2.1434   -5.3075    0.0000 C   0  0  0  0  0  0  0  0  0  0  0  0
    2.8579   -4.8950    0.0000 C   0  0  0  0  0  0  0  0  0  0  0  0
    2.8579   -4.0700    0.0000 C   0  0  0  0  0  0  0  0  0  0  0  0
    2.1434   -3.6575    0.0000 C   0  0  0  0  0  0  0  0  0  0  0  0
    2.1434   -2.8325    0.0000 C   0  0  0  0  0  0  0  0  0  0  0  0
    1.4289   -2.4200    0.0000 C   0  0  0  0  0  0  0  0  0  0  0  0
    1.4289   -1.5950    0.0000 C   0  0  0  0  0  0  0  0  0  0  0  0
    0.7145   -1.1825    0.0000 C   0  0  0  0  0  0  0  0  0  0  0  0
   -0.0000   -1.5950    0.0000 C   0  0  0  0  0  0  0  0  0  0  0  0
   -0.7145   -1.1825    0.0000 N   0  0  0  0  0  0  0  0  0  0  0  0
   -0.0000   -2.4200    0.0000 C   0  0  0  0  0  0  0  0  0  0  0  0
    0.7145   -2.8325    0.0000 C   0  0  0  0  0  0  0  0  0  0  0  0
    1.4289   -4.0700    0.0000 C   0  0  0  0  0  0  0  0  0  0  0  0
    1.4289   -4.8950    0.0000 C   0  0  0  0  0  0  0  0  0  0  0  0
  1  2  1  0  0  0  0
  3  2  1  0  0  0  0
  4  3  1  0  0  0  0
  5  4  1  0  0  0  0
  5  6  1  0  0  0  0
  6  7  1  0  0  0  0
  8  7  1  0  0  0  0
  9  8  1  0  0  0  0
 10  9  1  0  0  0  0
 10 11  1  0  0  0  0
 12 10  1  0  0  0  0
 13 12  1  0  0  0  0
  7 13  1  0  0  0  0
 14  5  1  0  0  0  0
 15 14  1  0  0  0  0
  2 15  1  0  0  0  0
M  END
> <Outcome>
1

$$$$

  Mrv2220 06282313592D          

 17 16  0  0  0  0            999 V2000
   -1.4289    3.9039    0.0000 C   0  0  0  0  0  0  0  0  0  0  0  0
   -0.7145    3.4914    0.0000 C   0  0  0  0  0  0  0  0  0  0  0  0
   -0.7145    2.6664    0.0000 C   0  0  0  0  0  0  0  0  0  0  0  0
   -0.0000    2.2539    0.0000 C   0  0  0  0  0  0  0  0  0  0  0  0
   -0.0000    1.4289    0.0000 N   0  3  0  0  0  0  0  0  0  0  0  0
   -0.0000    0.6039    0.0000 C   0  0  0  0  0  0  0  0  0  0  0  0
   -0.7145    0.1914    0.0000 C   0  0  0  0  0  0  0  0  0  0  0  0
   -0.7145   -0.6336    0.0000 C   0  0  0  0  0  0  0  0  0  0  0  0
   -0.0000   -1.0461    0.0000 C   0  0  0  0  0  0  0  0  0  0  0  0
   -0.8250    1.4289    0.0000 C   0  0  0  0  0  0  0  0  0  0  0  0
   -1.2375    0.7144    0.0000 C   0  0  0  0  0  0  0  0  0  0  0  0
   -2.0625    0.7144    0.0000 C   0  0  0  0  0  0  0  0  0  0  0  0
   -2.4750    1.4289    0.0000 C   0  0  0  0  0  0  0  0  0  0  0  0
    0.8250    1.4289    0.0000 C   0  0  0  0  0  0  0  0  0  0  0  0
    1.2375    0.7144    0.0000 C   0  0  0  0  0  0  0  0  0  0  0  0
    0.8250   -0.0000    0.0000 C   0  0  0  0  0  0  0  0  0  0  0  0
   -0.0000   -0.0000    0.0000 C   0  0  0  0  0  0  0  0  0  0  0  0
  1  2  1  0  0  0  0
  2  3  1  0  0  0  0
  3  4  1  0  0  0  0
  4  5  1  0  0  0  0
  5  6  1  0  0  0  0
  6  7  1  0  0  0  0
  7  8  1  0  0  0  0
  8  9  1  0  0  0  0
  5 10  1  0  0  0  0
 10 11  1  0  0  0  0
 11 12  1  0  0  0  0
 12 13  1  0  0  0  0
  5 14  1  0  0  0  0
 14 15  1  0  0  0  0
 15 16  1  0  0  0  0
 16 17  1  0  0  0  0
M  CHG  1   5   1
M  END
> <Outcome>
1

$$$$

  Mrv2220 06282313592D          

  6  5  0  0  0  0            999 V2000
   -0.1914    0.7145    0.0000 C   0  0  0  0  0  0  0  0  0  0  0  0
    0.5230    1.1270    0.0000 O   0  0  0  0  0  0  0  0  0  0  0  0
    1.2375    0.7145    0.0000 C   0  0  0  0  0  0  0  0  0  0  0  0
    1.9520    1.1270    0.0000 C   0  0  0  0  0  0  0  0  0  0  0  0
    2.6664    0.7145    0.0000 C   0  0  0  0  0  0  0  0  0  0  0  0
    3.3809    1.1270    0.0000 N   0  0  0  0  0  0  0  0  0  0  0  0
  1  2  1  0  0  0  0
  2  3  1  0  0  0  0
  3  4  1  0  0  0  0
  4  5  1  0  0  0  0
  5  6  1  0  0  0  0
M  END
> <Outcome>
1

$$$$

  Mrv2220 06282313592D          

 16 17  0  0  0  0            999 V2000
    3.3937   -1.6500    0.0000 S   0  0  0  0  0  0  0  0  0  0  0  0
    4.1082   -1.2375    0.0000 C   0  0  0  0  0  0  0  0  0  0  0  0
    4.8227   -1.6500    0.0000 N   0  0  0  0  0  0  0  0  0  0  0  0
    4.8227   -2.4750    0.0000 C   0  0  0  0  0  0  0  0  0  0  0  0
    4.1082   -2.8875    0.0000 C   0  0  0  0  0  0  0  0  0  0  0  0
    4.1082   -3.7125    0.0000 C   0  0  0  0  0  0  0  0  0  0  0  0
    4.8227   -4.1250    0.0000 C   0  0  0  0  0  0  0  0  0  0  0  0
    5.5372   -3.7125    0.0000 C   0  0  0  0  0  0  0  0  0  0  0  0
    5.5372   -2.8875    0.0000 C   0  0  0  0  0  0  0  0  0  0  0  0
    4.1082   -0.4125    0.0000 N   0  0  0  0  0  0  0  0  0  0  0  0
    3.3937   -0.0000    0.0000 C   0  0  0  0  0  0  0  0  0  0  0  0
    3.3937    0.8250    0.0000 C   0  0  0  0  0  0  0  0  0  0  0  0
    2.6793    1.2375    0.0000 C   0  0  0  0  0  0  0  0  0  0  0  0
    1.9648    0.8250    0.0000 C   0  0  0  0  0  0  0  0  0  0  0  0
    1.9648   -0.0000    0.0000 C   0  0  0  0  0  0  0  0  0  0  0  0
    2.6793   -0.4125    0.0000 C   0  0  0  0  0  0  0  0  0  0  0  0
  1  2  2  0  0  0  0
  2  3  1  0  0  0  0
  3  4  1  0  0  0  0
  5  4  1  0  0  0  0
  6  5  2  0  0  0  0
  7  6  1  0  0  0  0
  8  7  2  0  0  0  0
  9  8  1  0  0  0  0
  4  9  2  0  0  0  0
  2 10  1  0  0  0  0
 10 11  1  0  0  0  0
 12 11  1  0  0  0  0
 13 12  2  0  0  0  0
 14 13  1  0  0  0  0
 15 14  2  0  0  0  0
 16 15  1  0  0  0  0
 11 16  2  0  0  0  0
M  END
> <Outcome>
1

$$$$

  Mrv2220 06282313592D          

  6  5  0  0  0  0            999 V2000
    2.4750   -1.4289    0.0000 C   0  0  0  0  0  0  0  0  0  0  0  0
    2.0625   -0.7145    0.0000 C   0  0  0  0  0  0  0  0  0  0  0  0
    1.2375   -0.7145    0.0000 C   0  0  0  0  0  0  0  0  0  0  0  0
    0.8250   -1.4289    0.0000 O   0  0  0  0  0  0  0  0  0  0  0  0
    0.8250    0.0000    0.0000 C   0  0  0  0  0  0  0  0  0  0  0  0
    0.0000    0.0000    0.0000 C   0  0  0  0  0  0  0  0  0  0  0  0
  1  2  1  0  0  0  0
  2  3  1  0  0  0  0
  3  4  2  0  0  0  0
  3  5  1  0  0  0  0
  5  6  1  0  0  0  0
M  END
> <Outcome>
1

$$$$

  Mrv2220 06282313592D          

 14 13  0  0  0  0            999 V2000
    2.2836    2.1434    0.0000 C   0  0  0  0  0  0  0  0  0  0  0  0
    2.9980    2.5559    0.0000 C   0  0  0  0  0  0  0  0  0  0  0  0
    2.9980    3.3809    0.0000 O   0  0  0  0  0  0  0  0  0  0  0  0
    3.7125    2.1434    0.0000 C   0  0  0  0  0  0  0  0  0  0  0  0
    3.7125    1.3184    0.0000 O   0  0  0  0  0  0  0  0  0  0  0  0
    4.4270    2.5559    0.0000 O   0  0  0  0  0  0  0  0  0  0  0  0
    5.1414    2.1434    0.0000 C   0  0  0  0  0  0  0  0  0  0  0  0
    5.8559    2.5559    0.0000 C   0  0  0  0  0  0  0  0  0  0  0  0
    6.5704    2.1434    0.0000 C   0  0  0  0  0  0  0  0  0  0  0  0
    7.2849    2.5559    0.0000 C   0  0  0  0  0  0  0  0  0  0  0  0
    7.9993    2.1434    0.0000 C   0  0  0  0  0  0  0  0  0  0  0  0
    8.7138    2.5559    0.0000 C   0  0  0  0  0  0  0  0  0  0  0  0
    5.8559    3.3809    0.0000 C   0  0  0  0  0  0  0  0  0  0  0  0
    6.5704    3.7934    0.0000 C   0  0  0  0  0  0  0  0  0  0  0  0
  1  2  1  0  0  0  0
  2  3  1  0  0  0  0
  2  4  1  0  0  0  0
  4  5  2  0  0  0  0
  4  6  1  0  0  0  0
  6  7  1  0  0  0  0
  7  8  1  0  0  0  0
  8  9  1  0  0  0  0
  9 10  1  0  0  0  0
 10 11  1  0  0  0  0
 11 12  1  0  0  0  0
  8 13  1  0  0  0  0
 13 14  1  0  0  0  0
M  END
> <Outcome>
1

$$$$

  Mrv2220 06282313592D          

  8  7  0  0  0  0            999 V2000
    1.7605    1.8414    0.0000 C   0  0  0  0  0  0  0  0  0  0  0  0
    2.4750    1.4289    0.0000 C   0  0  0  0  0  0  0  0  0  0  0  0
    3.1895    1.8414    0.0000 C   0  0  0  0  0  0  0  0  0  0  0  0
    3.9039    1.4289    0.0000 O   0  0  0  0  0  0  0  0  0  0  0  0
    4.6184    1.8414    0.0000 C   0  0  0  0  0  0  0  0  0  0  0  0
    5.3329    1.4289    0.0000 C   0  0  0  0  0  0  0  0  0  0  0  0
    6.0474    1.8414    0.0000 C   0  0  0  0  0  0  0  0  0  0  0  0
    5.3329    0.6039    0.0000 O   0  0  0  0  0  0  0  0  0  0  0  0
  1  2  1  0  0  0  0
  2  3  1  0  0  0  0
  3  4  1  0  0  0  0
  4  5  1  0  0  0  0
  5  6  1  0  0  0  0
  6  7  1  0  0  0  0
  6  8  1  0  0  0  0
M  END
> <Outcome>
1

$$$$

  Mrv2220 06282313592D          

 15 14  0  0  0  0            999 V2000
    2.9024    0.8704    0.0000 C   0  0  0  0  0  0  0  0  0  0  0  0
    3.7125    0.7145    0.0000 N   0  0  0  0  0  0  0  0  0  0  0  0
    3.9825   -0.0651    0.0000 C   0  0  0  0  0  0  0  0  0  0  0  0
    4.2526    1.3381    0.0000 C   0  0  0  0  0  0  0  0  0  0  0  0
    5.0627    1.1822    0.0000 C   0  0  0  0  0  0  0  0  0  0  0  0
    5.6028    1.8058    0.0000 C   0  0  0  0  0  0  0  0  0  0  0  0
    6.4129    1.6499    0.0000 N   0  0  0  0  0  0  0  0  0  0  0  0
    6.9530    2.2736    0.0000 C   0  0  0  0  0  0  0  0  0  0  0  0
    6.6830    3.0531    0.0000 C   0  0  0  0  0  0  0  0  0  0  0  0
    7.2231    3.6768    0.0000 C   0  0  0  0  0  0  0  0  0  0  0  0
    5.8729    3.2090    0.0000 O   0  0  0  0  0  0  0  0  0  0  0  0
    6.6830    0.8704    0.0000 C   0  0  0  0  0  0  0  0  0  0  0  0
    7.4931    0.7145    0.0000 C   0  0  0  0  0  0  0  0  0  0  0  0
    8.0332    1.3381    0.0000 C   0  0  0  0  0  0  0  0  0  0  0  0
    7.7632   -0.0651    0.0000 O   0  0  0  0  0  0  0  0  0  0  0  0
  1  2  1  0  0  0  0
  2  3  1  0  0  0  0
  2  4  1  0  0  0  0
  4  5  1  0  0  0  0
  5  6  1  0  0  0  0
  6  7  1  0  0  0  0
  7  8  1  0  0  0  0
  8  9  1  0  0  0  0
  9 10  1  0  0  0  0
  9 11  1  0  0  0  0
  7 12  1  0  0  0  0
 12 13  1  0  0  0  0
 13 14  1  0  0  0  0
 13 15  1  0  0  0  0
M  END
> <Outcome>
1

$$$$

  Mrv2220 06282313592D          

  9  8  0  0  0  0            999 V2000
    1.7605   -1.8414    0.0000 C   0  0  0  0  0  0  0  0  0  0  0  0
    2.4750   -1.4289    0.0000 C   0  0  0  0  0  0  0  0  0  0  0  0
    3.1895   -1.8414    0.0000 O   0  0  0  0  0  0  0  0  0  0  0  0
    3.9039   -1.4289    0.0000 C   0  0  0  0  0  0  0  0  0  0  0  0
    3.9039   -0.6039    0.0000 O   0  0  0  0  0  0  0  0  0  0  0  0
    4.6184   -1.8414    0.0000 C   0  0  0  0  0  0  0  0  0  0  0  0
    4.6184   -2.6664    0.0000 C   0  0  0  0  0  0  0  0  0  0  0  0
    5.3329   -1.4289    0.0000 C   0  0  0  0  0  0  0  0  0  0  0  0
    6.0473   -1.0164    0.0000 N   0  0  0  0  0  0  0  0  0  0  0  0
  1  2  1  0  0  0  0
  2  3  1  0  0  0  0
  3  4  1  0  0  0  0
  4  5  2  0  0  0  0
  4  6  1  0  0  0  0
  6  7  2  0  0  0  0
  6  8  1  0  0  0  0
  8  9  3  0  0  0  0
M  END
> <Outcome>
1

$$$$

  Mrv2220 06282313592D          

  5  4  0  0  0  0            999 V2000
    2.4750   -1.4289    0.0000 C   0  0  0  0  0  0  0  0  0  0  0  0
    2.0625   -0.7145    0.0000 C   0  0  0  0  0  0  0  0  0  0  0  0
    1.2375   -0.7145    0.0000 O   0  0  0  0  0  0  0  0  0  0  0  0
    0.8250   -0.0000    0.0000 C   0  0  0  0  0  0  0  0  0  0  0  0
    0.0000   -0.0000    0.0000 C   0  0  0  0  0  0  0  0  0  0  0  0
  1  2  1  0  0  0  0
  2  3  1  0  0  0  0
  3  4  1  0  0  0  0
  4  5  2  0  0  0  0
M  END
> <Outcome>
1

$$$$

  Mrv2220 06282313592D          

  8  7  0  0  0  0            999 V2000
    1.7605    1.8414    0.0000 C   0  0  0  0  0  0  0  0  0  0  0  0
    2.4750    1.4289    0.0000 C   0  0  0  0  0  0  0  0  0  0  0  0
    3.1895    1.8414    0.0000 N   0  0  0  0  0  0  0  0  0  0  0  0
    3.9039    1.4289    0.0000 C   0  0  0  0  0  0  0  0  0  0  0  0
    3.9039    0.6039    0.0000 S   0  0  0  0  0  0  0  0  0  0  0  0
    4.6184    1.8414    0.0000 N   0  0  0  0  0  0  0  0  0  0  0  0
    5.3329    1.4289    0.0000 C   0  0  0  0  0  0  0  0  0  0  0  0
    6.0474    1.8414    0.0000 C   0  0  0  0  0  0  0  0  0  0  0  0
  1  2  1  0  0  0  0
  2  3  1  0  0  0  0
  3  4  1  0  0  0  0
  4  5  2  0  0  0  0
  4  6  1  0  0  0  0
  6  7  1  0  0  0  0
  7  8  1  0  0  0  0
M  END
> <Outcome>
1

$$$$

  Mrv2220 06282313592D          

 13 12  0  0  0  0            999 V2000
    4.5375   -2.1434    0.0000 C   0  0  0  0  0  0  0  0  0  0  0  0
    4.1250   -1.4289    0.0000 O   0  0  0  0  0  0  0  0  0  0  0  0
    3.3000   -1.4289    0.0000 Si  0  0  0  0  0  0  0  0  0  0  0  0
    2.4750   -1.4289    0.0000 C   0  0  0  0  0  0  0  0  0  0  0  0
    2.0625   -0.7145    0.0000 C   0  0  0  0  0  0  0  0  0  0  0  0
    1.2375   -0.7145    0.0000 C   0  0  0  0  0  0  0  0  0  0  0  0
    0.8250    0.0000    0.0000 N   0  0  0  0  0  0  0  0  0  0  0  0
   -0.0000    0.0000    0.0000 C   0  0  0  0  0  0  0  0  0  0  0  0
   -0.8250    0.0000    0.0000 O   0  0  0  0  0  0  0  0  0  0  0  0
    3.3000   -0.6039    0.0000 O   0  0  0  0  0  0  0  0  0  0  0  0
    2.5855   -0.1914    0.0000 C   0  0  0  0  0  0  0  0  0  0  0  0
    3.3000   -2.2539    0.0000 O   0  0  0  0  0  0  0  0  0  0  0  0
    2.5855   -2.6664    0.0000 C   0  0  0  0  0  0  0  0  0  0  0  0
  1  2  1  0  0  0  0
  2  3  1  0  0  0  0
  3  4  1  0  0  0  0
  4  5  1  0  0  0  0
  5  6  1  0  0  0  0
  6  7  1  0  0  0  0
  7  8  2  0  0  0  0
  8  9  2  0  0  0  0
  3 10  1  0  0  0  0
 10 11  1  0  0  0  0
  3 12  1  0  0  0  0
 12 13  1  0  0  0  0
M  END
> <Outcome>
1

$$$$

  Mrv2220 06282313592D          

 12 11  0  0  0  0            999 V2000
    4.2355    3.2704    0.0000 C   0  0  0  0  0  0  0  0  0  0  0  0
    4.9500    2.8579    0.0000 C   0  0  0  0  0  0  0  0  0  0  0  0
    5.6645    3.2704    0.0000 O   0  0  0  0  0  0  0  0  0  0  0  0
    6.3789    2.8579    0.0000 C   0  0  0  0  0  0  0  0  0  0  0  0
    7.0934    3.2704    0.0000 C   0  0  0  0  0  0  0  0  0  0  0  0
    7.8079    2.8579    0.0000 O   0  0  0  0  0  0  0  0  0  0  0  0
    8.5224    3.2704    0.0000 C   0  0  0  0  0  0  0  0  0  0  0  0
    9.2368    2.8579    0.0000 C   0  0  0  0  0  0  0  0  0  0  0  0
    9.9513    3.2704    0.0000 O   0  0  0  0  0  0  0  0  0  0  0  0
   10.6658    2.8579    0.0000 C   0  0  0  0  0  0  0  0  0  0  0  0
   11.3802    3.2704    0.0000 C   0  0  0  0  0  0  0  0  0  0  0  0
   10.6658    2.0329    0.0000 O   0  0  0  0  0  0  0  0  0  0  0  0
  1  2  1  0  0  0  0
  2  3  1  0  0  0  0
  3  4  1  0  0  0  0
  4  5  1  0  0  0  0
  5  6  1  0  0  0  0
  6  7  1  0  0  0  0
  7  8  1  0  0  0  0
  8  9  1  0  0  0  0
  9 10  1  0  0  0  0
 10 11  1  0  0  0  0
 10 12  2  0  0  0  0
M  END
> <Outcome>
1

$$$$

  Mrv2220 06282313592D          

  6  5  0  0  0  0            999 V2000
    0.8250    1.4289    0.0000 C   0  0  0  0  0  0  0  0  0  0  0  0
    1.2375    0.7145    0.0000 C   0  0  0  0  0  0  0  0  0  0  0  0
    2.0625    0.7145    0.0000 C   0  0  0  0  0  0  0  0  0  0  0  0
    0.8250   -0.0000    0.0000 C   0  0  0  0  0  0  0  0  0  0  0  0
    1.2375   -0.7145    0.0000 N   0  0  0  0  0  0  0  0  0  0  0  0
    0.0000   -0.0000    0.0000 O   0  0  0  0  0  0  0  0  0  0  0  0
  1  2  1  0  0  0  0
  2  3  2  0  0  0  0
  2  4  1  0  0  0  0
  4  5  1  0  0  0  0
  4  6  2  0  0  0  0
M  END
> <Outcome>
1

$$$$

  Mrv2220 06282313592D          

 13 12  0  0  0  0            999 V2000
    3.5211    2.8579    0.0000 C   0  0  0  0  0  0  0  0  0  0  0  0
    4.2355    3.2704    0.0000 C   0  0  0  0  0  0  0  0  0  0  0  0
    4.9500    2.8579    0.0000 C   0  0  0  0  0  0  0  0  0  0  0  0
    5.6645    3.2704    0.0000 C   0  0  0  0  0  0  0  0  0  0  0  0
    6.3789    2.8579    0.0000 C   0  0  0  0  0  0  0  0  0  0  0  0
    7.0934    3.2704    0.0000 C   0  0  0  0  0  0  0  0  0  0  0  0
    7.8079    2.8579    0.0000 C   0  0  0  0  0  0  0  0  0  0  0  0
    8.5224    3.2704    0.0000 C   0  0  0  0  0  0  0  0  0  0  0  0
    9.2368    2.8579    0.0000 C   0  0  0  0  0  0  0  0  0  0  0  0
    9.9513    3.2704    0.0000 C   0  0  0  0  0  0  0  0  0  0  0  0
   10.6658    2.8579    0.0000 C   0  0  0  0  0  0  0  0  0  0  0  0
   11.3802    3.2704    0.0000 O   0  0  0  0  0  0  0  0  0  0  0  0
   10.6658    2.0329    0.0000 O   0  0  0  0  0  0  0  0  0  0  0  0
  1  2  2  0  0  0  0
  2  3  1  0  0  0  0
  3  4  1  0  0  0  0
  4  5  1  0  0  0  0
  5  6  1  0  0  0  0
  6  7  1  0  0  0  0
  7  8  1  0  0  0  0
  8  9  1  0  0  0  0
  9 10  1  0  0  0  0
 10 11  1  0  0  0  0
 11 12  1  0  0  0  0
 11 13  2  0  0  0  0
M  END
> <Outcome>
1

$$$$

  Mrv2220 06282313592D          

  7  6  0  0  0  0            999 V2000
   -0.1914    0.7145    0.0000 C   0  0  0  0  0  0  0  0  0  0  0  0
    0.5230    1.1270    0.0000 C   0  0  0  0  0  0  0  0  0  0  0  0
    1.2375    0.7145    0.0000 C   0  0  0  0  0  0  0  0  0  0  0  0
    1.9520    1.1270    0.0000 C   0  0  0  0  0  0  0  0  0  0  0  0
    1.9520    1.9520    0.0000 C   0  0  0  0  0  0  0  0  0  0  0  0
    2.6664    0.7145    0.0000 C   0  0  0  0  0  0  0  0  0  0  0  0
    3.3809    1.1270    0.0000 O   0  0  0  0  0  0  0  0  0  0  0  0
  1  2  1  0  0  0  0
  2  3  1  0  0  0  0
  3  4  1  0  0  0  0
  4  5  1  0  0  0  0
  4  6  1  0  0  0  0
  6  7  2  0  0  0  0
M  END
> <Outcome>
1

$$$$

  Mrv2220 06282313592D          

  8  7  0  0  0  0            999 V2000
    1.0461    1.4289    0.0000 C   0  0  0  0  0  0  0  0  0  0  0  0
    1.7605    1.8414    0.0000 C   0  0  0  0  0  0  0  0  0  0  0  0
    2.4750    1.4289    0.0000 C   0  0  0  0  0  0  0  0  0  0  0  0
    3.1895    1.8414    0.0000 C   0  0  0  0  0  0  0  0  0  0  0  0
    3.9039    1.4289    0.0000 C   0  0  0  0  0  0  0  0  0  0  0  0
    4.6184    1.8414    0.0000 C   0  0  0  0  0  0  0  0  0  0  0  0
    5.3329    1.4289    0.0000 C   0  0  0  0  0  0  0  0  0  0  0  0
    6.0474    1.8414    0.0000 O   0  0  0  0  0  0  0  0  0  0  0  0
  1  2  1  0  0  0  0
  2  3  1  0  0  0  0
  3  4  1  0  0  0  0
  4  5  1  0  0  0  0
  5  6  1  0  0  0  0
  6  7  1  0  0  0  0
  7  8  2  0  0  0  0
M  END
> <Outcome>
1

$$$$

  Mrv2220 06282313592D          

  6  5  0  0  0  0            999 V2000
    0.8250    1.4289    0.0000 C   0  0  0  0  0  0  0  0  0  0  0  0
    1.2375    0.7145    0.0000 C   0  0  0  0  0  0  0  0  0  0  0  0
    2.0625    0.7145    0.0000 O   0  0  0  0  0  0  0  0  0  0  0  0
    0.8250   -0.0000    0.0000 N   0  0  0  0  0  0  0  0  0  0  0  0
    1.2375   -0.7145    0.0000 C   0  0  0  0  0  0  0  0  0  0  0  0
    0.0000   -0.0000    0.0000 C   0  0  0  0  0  0  0  0  0  0  0  0
  1  2  1  0  0  0  0
  2  3  2  0  0  0  0
  2  4  1  0  0  0  0
  4  5  1  0  0  0  0
  4  6  1  0  0  0  0
M  END
> <Outcome>
1

$$$$

  Mrv2220 06282313592D          

  7  6  0  0  0  0            999 V2000
    1.2375    2.1434    0.0000 H   0  0  0  0  0  0  0  0  0  0  0  0
    0.8250    1.4289    0.0000 N   0  0  0  0  0  0  0  0  0  0  0  0
    1.2375    0.7145    0.0000 C   0  0  0  0  0  0  0  0  0  0  0  0
    2.0625    0.7145    0.0000 N   0  0  0  0  0  0  0  0  0  0  0  0
    0.8250   -0.0000    0.0000 S   0  0  0  0  0  0  0  0  0  0  0  0
    1.2375   -0.7145    0.0000 O   0  0  0  0  0  0  0  0  0  0  0  0
    0.0000   -0.0000    0.0000 O   0  0  0  0  0  0  0  0  0  0  0  0
  1  2  1  0  0  0  0
  2  3  2  0  0  0  0
  3  4  1  0  0  0  0
  3  5  1  0  0  0  0
  5  6  1  0  0  0  0
  5  7  2  0  0  0  0
M  END
> <Outcome>
1

$$$$

  Mrv2220 06282313592D          

 13 14  0  0  0  0            999 V2000
    2.3364   -0.9648    0.0000 C   0  0  0  0  0  0  0  0  0  0  0  0
    1.5114   -0.9648    0.0000 C   0  0  0  0  0  0  0  0  0  0  0  0
    0.6864   -0.9648    0.0000 C   0  0  0  0  0  0  0  0  0  0  0  0
    1.5114   -1.7898    0.0000 C   0  0  0  0  0  0  0  0  0  0  0  0
    0.8439   -2.2748    0.0000 C   0  0  0  0  0  0  0  0  0  0  0  0
    1.0989   -3.0594    0.0000 C   0  0  0  0  0  0  0  0  0  0  0  0
    1.9239   -3.0594    0.0000 C   0  0  0  0  0  0  0  0  0  0  0  0
    2.1788   -2.2748    0.0000 O   0  0  0  0  0  0  0  0  0  0  0  0
    1.5114   -0.1398    0.0000 C   0  0  0  0  0  0  0  0  0  0  0  0
    2.1788    0.3451    0.0000 C   0  0  0  0  0  0  0  0  0  0  0  0
    1.9239    1.1297    0.0000 C   0  0  0  0  0  0  0  0  0  0  0  0
    1.0989    1.1297    0.0000 C   0  0  0  0  0  0  0  0  0  0  0  0
    0.8439    0.3451    0.0000 O   0  0  0  0  0  0  0  0  0  0  0  0
  1  2  1  0  0  0  0
  2  3  1  0  0  0  0
  2  4  1  0  0  0  0
  5  4  1  0  0  0  0
  6  5  1  0  0  0  0
  7  6  1  0  0  0  0
  8  7  1  0  0  0  0
  4  8  1  0  0  0  0
  2  9  1  0  0  0  0
 10  9  1  0  0  0  0
 11 10  1  0  0  0  0
 12 11  1  0  0  0  0
 13 12  1  0  0  0  0
  9 13  1  0  0  0  0
M  END
> <Outcome>
1

$$$$

  Mrv2220 06282313592D          

 24 24  0  0  0  0            999 V2000
    1.6969    6.1360    0.0000 C   0  0  0  0  0  0  0  0  0  0  0  0
    1.6969    5.3110    0.0000 N   0  0  0  0  0  0  0  0  0  0  0  0
    2.4113    4.8985    0.0000 C   0  0  0  0  0  0  0  0  0  0  0  0
    0.9824    4.8985    0.0000 C   0  0  0  0  0  0  0  0  0  0  0  0
    0.9824    4.0735    0.0000 C   0  0  0  0  0  0  0  0  0  0  0  0
    0.2679    3.6610    0.0000 C   0  0  0  0  0  0  0  0  0  0  0  0
    0.2679    2.8360    0.0000 N   0  0  0  0  0  0  0  0  0  0  0  0
   -0.4465    2.4235    0.0000 C   0  0  0  0  0  0  0  0  0  0  0  0
   -0.4465    1.5985    0.0000 N   0  0  0  0  0  0  0  0  0  0  0  0
   -1.1610    1.1860    0.0000 C   0  0  0  0  0  0  0  0  0  0  0  0
   -1.8755    1.5985    0.0000 C   0  0  0  0  0  0  0  0  0  0  0  0
   -2.5900    1.1860    0.0000 C   0  0  0  0  0  0  0  0  0  0  0  0
   -3.3044    1.5985    0.0000 N   0  0  0  0  0  0  0  0  0  0  0  0
   -4.0189    1.1860    0.0000 C   0  0  0  0  0  0  0  0  0  0  0  0
   -3.3044    2.4235    0.0000 C   0  0  0  0  0  0  0  0  0  0  0  0
    0.2679    1.1860    0.0000 C   0  0  0  0  0  0  0  0  0  0  0  0
    0.9824    1.5985    0.0000 N   0  0  0  0  0  0  0  0  0  0  0  0
    1.6969    1.1860    0.0000 C   0  0  0  0  0  0  0  0  0  0  0  0
    2.4113    1.5985    0.0000 C   0  0  0  0  0  0  0  0  0  0  0  0
    3.1258    1.1860    0.0000 C   0  0  0  0  0  0  0  0  0  0  0  0
    3.8403    1.5985    0.0000 N   0  0  0  0  0  0  0  0  0  0  0  0
    3.8403    2.4235    0.0000 C   0  0  0  0  0  0  0  0  0  0  0  0
    4.5548    1.1860    0.0000 C   0  0  0  0  0  0  0  0  0  0  0  0
    0.9824    2.4235    0.0000 C   0  0  0  0  0  0  0  0  0  0  0  0
  1  2  1  0  0  0  0
  2  3  1  0  0  0  0
  2  4  1  0  0  0  0
  4  5  1  0  0  0  0
  5  6  1  0  0  0  0
  6  7  1  0  0  0  0
  8  7  1  0  0  0  0
  9  8  1  0  0  0  0
  9 10  1  0  0  0  0
 10 11  1  0  0  0  0
 11 12  1  0  0  0  0
 12 13  1  0  0  0  0
 13 14  1  0  0  0  0
 13 15  1  0  0  0  0
 16  9  1  0  0  0  0
 17 16  1  0  0  0  0
 17 18  1  0  0  0  0
 18 19  1  0  0  0  0
 19 20  1  0  0  0  0
 20 21  1  0  0  0  0
 21 22  1  0  0  0  0
 21 23  1  0  0  0  0
 24 17  1  0  0  0  0
  7 24  1  0  0  0  0
M  END
> <Outcome>
1

$$$$

  Mrv2220 06282313592D          

  4  3  0  0  0  0            999 V2000
    1.2375    0.7145    0.0000 C   0  0  0  0  0  0  0  0  0  0  0  0
    0.8250   -0.0000    0.0000 N   0  0  0  0  0  0  0  0  0  0  0  0
    1.2375   -0.7145    0.0000 C   0  0  0  0  0  0  0  0  0  0  0  0
    0.0000   -0.0000    0.0000 C   0  0  0  0  0  0  0  0  0  0  0  0
  1  2  1  0  0  0  0
  2  3  1  0  0  0  0
  2  4  1  0  0  0  0
M  END
> <Outcome>
1

$$$$

  Mrv2220 06282313592D          

 14 13  0  0  0  0            999 V2000
    4.3974    1.8414    0.0000 C   0  0  0  0  0  0  0  0  0  0  0  0
    3.6829    1.4289    0.0000 C   0  0  0  0  0  0  0  0  0  0  0  0
    2.9684    1.8414    0.0000 O   0  0  0  0  0  0  0  0  0  0  0  0
    2.2539    1.4289    0.0000 C   0  0  0  0  0  0  0  0  0  0  0  0
    2.2539    0.6039    0.0000 O   0  0  0  0  0  0  0  0  0  0  0  0
    1.5395    1.8414    0.0000 C   0  0  0  0  0  0  0  0  0  0  0  0
    0.8250    1.4289    0.0000 P   0  0  0  0  0  0  0  0  0  0  0  0
    0.4125    2.1434    0.0000 O   0  0  0  0  0  0  0  0  0  0  0  0
    0.1105    1.0164    0.0000 O   0  0  0  0  0  0  0  0  0  0  0  0
   -0.6039    1.4289    0.0000 C   0  0  0  0  0  0  0  0  0  0  0  0
   -1.3184    1.0164    0.0000 C   0  0  0  0  0  0  0  0  0  0  0  0
    1.2375    0.7144    0.0000 O   0  0  0  0  0  0  0  0  0  0  0  0
    0.8250   -0.0000    0.0000 C   0  0  0  0  0  0  0  0  0  0  0  0
    0.0000   -0.0000    0.0000 C   0  0  0  0  0  0  0  0  0  0  0  0
  1  2  1  0  0  0  0
  2  3  1  0  0  0  0
  3  4  1  0  0  0  0
  4  5  2  0  0  0  0
  4  6  1  0  0  0  0
  6  7  1  0  0  0  0
  7  8  2  0  0  0  0
  7  9  1  0  0  0  0
  9 10  1  0  0  0  0
 10 11  1  0  0  0  0
  7 12  1  0  0  0  0
 12 13  1  0  0  0  0
 13 14  1  0  0  0  0
M  END
> <Outcome>
1

$$$$

  Mrv2220 06282313592D          

 38 39  0  0  0  0            999 V2000
    5.0013  -11.5500    0.0000 H   0  0  0  0  0  0  0  0  0  0  0  0
    5.7157  -11.1375    0.0000 N   0  0  0  0  0  0  0  0  0  0  0  0
    5.7157  -10.3125    0.0000 C   0  0  0  0  0  0  0  0  0  0  0  0
    5.0013   -9.9000    0.0000 N   0  0  0  0  0  0  0  0  0  0  0  0
    4.2868  -10.3125    0.0000 C   0  0  0  0  0  0  0  0  0  0  0  0
    3.5723   -9.9000    0.0000 C   0  0  0  0  0  0  0  0  0  0  0  0
    2.8579  -10.3125    0.0000 C   0  0  0  0  0  0  0  0  0  0  0  0
    2.8579  -11.1375    0.0000 C   0  0  0  0  0  0  0  0  0  0  0  0
    2.1434  -11.5500    0.0000 Cl  0  0  0  0  0  0  0  0  0  0  0  0
    3.5723  -11.5500    0.0000 C   0  0  0  0  0  0  0  0  0  0  0  0
    4.2868  -11.1375    0.0000 C   0  0  0  0  0  0  0  0  0  0  0  0
    6.4302   -9.9000    0.0000 N   0  0  0  0  0  0  0  0  0  0  0  0
    7.1447  -10.3125    0.0000 C   0  0  0  0  0  0  0  0  0  0  0  0
    7.8592   -9.9000    0.0000 N   0  0  0  0  0  0  0  0  0  0  0  0
    8.5736  -10.3125    0.0000 C   0  0  0  0  0  0  0  0  0  0  0  0
    9.2881   -9.9000    0.0000 C   0  0  0  0  0  0  0  0  0  0  0  0
   10.0026  -10.3125    0.0000 C   0  0  0  0  0  0  0  0  0  0  0  0
   10.7170   -9.9000    0.0000 C   0  0  0  0  0  0  0  0  0  0  0  0
   11.4315  -10.3125    0.0000 C   0  0  0  0  0  0  0  0  0  0  0  0
   12.1460   -9.9000    0.0000 C   0  0  0  0  0  0  0  0  0  0  0  0
   12.8604  -10.3125    0.0000 N   0  0  0  0  0  0  0  0  0  0  0  0
   13.5749   -9.9000    0.0000 C   0  0  0  0  0  0  0  0  0  0  0  0
   14.2894  -10.3125    0.0000 N   0  0  0  0  0  0  0  0  0  0  0  0
   15.0039   -9.9000    0.0000 C   0  0  0  0  0  0  0  0  0  0  0  0
   15.7183  -10.3125    0.0000 N   0  0  0  0  0  0  0  0  0  0  0  0
   16.4328   -9.9000    0.0000 C   0  0  0  0  0  0  0  0  0  0  0  0
   17.1473  -10.3125    0.0000 C   0  0  0  0  0  0  0  0  0  0  0  0
   17.8617   -9.9000    0.0000 C   0  0  0  0  0  0  0  0  0  0  0  0
   17.8617   -9.0750    0.0000 C   0  0  0  0  0  0  0  0  0  0  0  0
   18.5762   -8.6625    0.0000 Cl  0  0  0  0  0  0  0  0  0  0  0  0
   17.1473   -8.6625    0.0000 C   0  0  0  0  0  0  0  0  0  0  0  0
   16.4328   -9.0750    0.0000 C   0  0  0  0  0  0  0  0  0  0  0  0
   15.0039   -9.0750    0.0000 N   0  0  0  0  0  0  0  0  0  0  0  0
   15.7183   -8.6625    0.0000 H   0  0  0  0  0  0  0  0  0  0  0  0
   13.5749   -9.0750    0.0000 N   0  0  0  0  0  0  0  0  0  0  0  0
   14.2894   -8.6625    0.0000 H   0  0  0  0  0  0  0  0  0  0  0  0
    7.1447  -11.1375    0.0000 N   0  0  0  0  0  0  0  0  0  0  0  0
    6.4302  -11.5500    0.0000 H   0  0  0  0  0  0  0  0  0  0  0  0
  1  2  1  0  0  0  0
  2  3  2  0  0  0  0
  3  4  1  0  0  0  0
  4  5  1  0  0  0  0
  6  5  1  0  0  0  0
  7  6  2  0  0  0  0
  8  7  1  0  0  0  0
  8  9  1  0  0  0  0
 10  8  2  0  0  0  0
 11 10  1  0  0  0  0
  5 11  2  0  0  0  0
  3 12  1  0  0  0  0
 12 13  1  0  0  0  0
 13 14  1  0  0  0  0
 14 15  1  0  0  0  0
 15 16  1  0  0  0  0
 16 17  1  0  0  0  0
 17 18  1  0  0  0  0
 18 19  1  0  0  0  0
 19 20  1  0  0  0  0
 20 21  1  0  0  0  0
 21 22  1  0  0  0  0
 22 23  1  0  0  0  0
 23 24  1  0  0  0  0
 24 25  1  0  0  0  0
 25 26  1  0  0  0  0
 27 26  1  0  0  0  0
 28 27  2  0  0  0  0
 29 28  1  0  0  0  0
 29 30  1  0  0  0  0
 31 29  2  0  0  0  0
 32 31  1  0  0  0  0
 26 32  2  0  0  0  0
 24 33  2  0  0  0  0
 33 34  1  0  0  0  0
 22 35  2  0  0  0  0
 35 36  1  0  0  0  0
 13 37  2  0  0  0  0
 37 38  1  0  0  0  0
M  END
> <Outcome>
1

$$$$

  Mrv2220 06282313592D          

  7  7  0  0  0  0            999 V2000
   -0.8843    0.8843    0.0000 C   0  0  0  0  0  0  0  0  0  0  0  0
   -0.0997    0.6294    0.0000 C   0  0  0  0  0  0  0  0  0  0  0  0
    0.1553   -0.1553    0.0000 N   0  0  0  0  0  0  0  0  0  0  0  0
    0.9803   -0.1553    0.0000 C   0  0  0  0  0  0  0  0  0  0  0  0
    1.2352    0.6294    0.0000 C   0  0  0  0  0  0  0  0  0  0  0  0
    0.5678    1.1143    0.0000 N   0  0  0  0  0  0  0  0  0  0  0  0
    0.5678    1.9393    0.0000 C   0  0  0  0  0  0  0  0  0  0  0  0
  1  2  1  0  0  0  0
  3  2  2  0  0  0  0
  4  3  1  0  0  0  0
  5  4  2  0  0  0  0
  6  5  1  0  0  0  0
  2  6  1  0  0  0  0
  6  7  1  0  0  0  0
M  END
> <Outcome>
1

$$$$

  Mrv2220 06282313592D          

 11 10  0  0  0  0            999 V2000
    3.7125    2.1434    0.0000 C   0  0  0  0  0  0  0  0  0  0  0  0
    3.3000    1.4289    0.0000 C   0  0  0  0  0  0  0  0  0  0  0  0
    3.7125    0.7145    0.0000 C   0  0  0  0  0  0  0  0  0  0  0  0
    2.4750    1.4289    0.0000 C   0  0  0  0  0  0  0  0  0  0  0  0
    2.0625    0.7145    0.0000 C   0  0  0  0  0  0  0  0  0  0  0  0
    1.2375    0.7145    0.0000 C   0  0  0  0  0  0  0  0  0  0  0  0
    0.8250   -0.0000    0.0000 C   0  0  0  0  0  0  0  0  0  0  0  0
    1.2375   -0.7145    0.0000 C   0  0  0  0  0  0  0  0  0  0  0  0
    0.0000   -0.0000    0.0000 C   0  0  0  0  0  0  0  0  0  0  0  0
   -0.4125   -0.7145    0.0000 C   0  0  0  0  0  0  0  0  0  0  0  0
    0.0000   -1.4289    0.0000 O   0  0  0  0  0  0  0  0  0  0  0  0
  1  2  1  0  0  0  0
  2  3  1  0  0  0  0
  2  4  2  0  0  0  0
  4  5  1  0  0  0  0
  5  6  1  0  0  0  0
  6  7  1  0  0  0  0
  7  8  1  0  0  0  0
  7  9  2  0  0  0  0
  9 10  1  4  0  0  0
 10 11  1  0  0  0  0
M  END
> <Outcome>
1

$$$$

  Mrv2220 06282313592D          

 17 17  0  0  0  0            999 V2000
    0.0000   -3.6397    0.0000 C   0  0  0  0  0  0  0  0  0  0  0  0
    0.7145   -3.2272    0.0000 C   0  0  0  0  0  0  0  0  0  0  0  0
    1.4289   -3.6397    0.0000 C   0  0  0  0  0  0  0  0  0  0  0  0
    1.4289   -4.4647    0.0000 O   0  0  0  0  0  0  0  0  0  0  0  0
    2.1434   -3.2272    0.0000 O   0  0  0  0  0  0  0  0  0  0  0  0
    2.8579   -3.6397    0.0000 C   0  0  0  0  0  0  0  0  0  0  0  0
    3.5724   -3.2272    0.0000 C   0  0  0  0  0  0  0  0  0  0  0  0
    4.2868   -3.6397    0.0000 C   0  0  0  0  0  0  0  0  0  0  0  0
    4.2868   -4.4647    0.0000 Br  0  0  0  0  0  0  0  0  0  0  0  0
    5.0013   -3.2272    0.0000 C   0  0  0  0  0  0  0  0  0  0  0  0
    5.7158   -3.6397    0.0000 Br  0  0  0  0  0  0  0  0  0  0  0  0
    5.0013   -2.4022    0.0000 C   0  0  0  0  0  0  0  0  0  0  0  0
    5.7158   -1.9897    0.0000 Br  0  0  0  0  0  0  0  0  0  0  0  0
    4.2868   -1.9897    0.0000 C   0  0  0  0  0  0  0  0  0  0  0  0
    4.2868   -1.1647    0.0000 Br  0  0  0  0  0  0  0  0  0  0  0  0
    3.5724   -2.4022    0.0000 C   0  0  0  0  0  0  0  0  0  0  0  0
    2.8579   -1.9897    0.0000 Br  0  0  0  0  0  0  0  0  0  0  0  0
  1  2  2  0  0  0  0
  2  3  1  0  0  0  0
  3  4  2  0  0  0  0
  3  5  1  0  0  0  0
  5  6  1  0  0  0  0
  6  7  1  0  0  0  0
  8  7  1  0  0  0  0
  8  9  1  0  0  0  0
 10  8  2  0  0  0  0
 10 11  1  0  0  0  0
 12 10  1  0  0  0  0
 12 13  1  0  0  0  0
 14 12  2  0  0  0  0
 14 15  1  0  0  0  0
 16 14  1  0  0  0  0
  7 16  2  0  0  0  0
 16 17  1  0  0  0  0
M  END
> <Outcome>
1

$$$$

  Mrv2220 06282313592D          

  9  9  0  0  0  0            999 V2000
   -0.7145   -0.4125    0.0000 C   0  0  0  0  0  0  0  0  0  0  0  0
   -0.0000    0.0000    0.0000 N   0  0  0  0  0  0  0  0  0  0  0  0
    0.7145   -0.4125    0.0000 C   0  0  0  0  0  0  0  0  0  0  0  0
    1.4289   -0.0000    0.0000 C   0  0  0  0  0  0  0  0  0  0  0  0
    1.4289    0.8250    0.0000 C   0  0  0  0  0  0  0  0  0  0  0  0
    0.7145    1.2375    0.0000 N   0  0  0  0  0  0  0  0  0  0  0  0
    0.7145    2.0625    0.0000 C   0  0  0  0  0  0  0  0  0  0  0  0
   -0.0000    0.8250    0.0000 C   0  0  0  0  0  0  0  0  0  0  0  0
   -0.7145    1.2375    0.0000 O   0  0  0  0  0  0  0  0  0  0  0  0
  1  2  1  0  0  0  0
  3  2  1  0  0  0  0
  4  3  1  0  0  0  0
  5  4  1  0  0  0  0
  6  5  1  0  0  0  0
  6  7  1  0  0  0  0
  8  6  1  0  0  0  0
  2  8  1  0  0  0  0
  8  9  2  0  0  0  0
M  END
> <Outcome>
1

$$$$

  Mrv2220 06282313592D          

  7  6  0  0  0  0            999 V2000
    1.7605    1.8414    0.0000 N   0  0  0  0  0  0  0  0  0  0  0  0
    2.4750    1.4289    0.0000 C   0  0  0  0  0  0  0  0  0  0  0  0
    3.1895    1.8414    0.0000 C   0  0  0  0  0  0  0  0  0  0  0  0
    3.9039    1.4289    0.0000 O   0  0  0  0  0  0  0  0  0  0  0  0
    4.6184    1.8414    0.0000 C   0  0  0  0  0  0  0  0  0  0  0  0
    5.3329    1.4289    0.0000 C   0  0  0  0  0  0  0  0  0  0  0  0
    6.0474    1.8414    0.0000 N   0  0  0  0  0  0  0  0  0  0  0  0
  1  2  1  0  0  0  0
  2  3  1  0  0  0  0
  3  4  1  0  0  0  0
  4  5  1  0  0  0  0
  5  6  1  0  0  0  0
  6  7  1  0  0  0  0
M  END
> <Outcome>
1

$$$$

  Mrv2220 06282313592D          

 13 12  0  0  0  0            999 V2000
    5.4738    3.9852    0.0000 C   0  0  0  0  0  0  0  0  0  0  0  0
    6.1882    3.5727    0.0000 C   0  0  0  0  0  0  0  0  0  0  0  0
    6.9027    3.9852    0.0000 C   0  0  0  0  0  0  0  0  0  0  0  0
    7.6172    3.5727    0.0000 C   0  0  0  0  0  0  0  0  0  0  0  0
    8.3316    3.9852    0.0000 C   0  0  0  0  0  0  0  0  0  0  0  0
    9.0461    3.5727    0.0000 C   0  0  0  0  0  0  0  0  0  0  0  0
    9.7606    3.9852    0.0000 O   0  0  0  0  0  0  0  0  0  0  0  0
   10.4751    3.5727    0.0000 C   0  0  0  0  0  0  0  0  0  0  0  0
   11.1895    3.9852    0.0000 C   0  0  0  0  0  0  0  0  0  0  0  0
   11.9040    3.5727    0.0000 O   0  0  0  0  0  0  0  0  0  0  0  0
   12.6185    3.9852    0.0000 C   0  0  0  0  0  0  0  0  0  0  0  0
   13.3329    3.5727    0.0000 C   0  0  0  0  0  0  0  0  0  0  0  0
   14.0474    3.9852    0.0000 O   0  0  0  0  0  0  0  0  0  0  0  0
  1  2  1  0  0  0  0
  2  3  1  0  0  0  0
  3  4  1  0  0  0  0
  4  5  1  0  0  0  0
  5  6  1  0  0  0  0
  6  7  1  0  0  0  0
  7  8  1  0  0  0  0
  8  9  1  0  0  0  0
  9 10  1  0  0  0  0
 10 11  1  0  0  0  0
 11 12  1  0  0  0  0
 12 13  1  0  0  0  0
M  END
> <Outcome>
1

$$$$

  Mrv2220 06282313592D          

  9  8  0  0  0  0            999 V2000
   -0.6039   -3.3000    0.0000 C   0  0  0  0  0  0  0  0  0  0  0  0
   -0.6039   -2.4750    0.0000 C   0  0  0  0  0  0  0  0  0  0  0  0
    0.1105   -2.0625    0.0000 C   0  0  0  0  0  0  0  0  0  0  0  0
    0.1105   -1.2375    0.0000 C   0  0  0  0  0  0  0  0  0  0  0  0
    0.8250   -0.8250    0.0000 N   0  0  0  0  0  0  0  0  0  0  0  0
    0.8250   -0.0000    0.0000 P   0  0  0  0  0  0  0  0  0  0  0  0
    0.8250    0.8250    0.0000 N   0  0  0  0  0  0  0  0  0  0  0  0
    1.6500   -0.0000    0.0000 N   0  0  0  0  0  0  0  0  0  0  0  0
    0.0000   -0.0000    0.0000 S   0  0  0  0  0  0  0  0  0  0  0  0
  1  2  1  0  0  0  0
  2  3  1  0  0  0  0
  3  4  1  0  0  0  0
  4  5  1  0  0  0  0
  5  6  1  0  0  0  0
  6  7  1  0  0  0  0
  6  8  1  0  0  0  0
  6  9  2  0  0  0  0
M  END
> <Outcome>
1

$$$$

  Mrv2220 06282313592D          

  9  8  0  0  0  0            999 V2000
    1.0461    1.4289    0.0000 C   0  0  0  0  0  0  0  0  0  0  0  0
    1.7605    1.8414    0.0000 O   0  0  0  0  0  0  0  0  0  0  0  0
    2.4750    1.4289    0.0000 C   0  0  0  0  0  0  0  0  0  0  0  0
    3.1895    1.8414    0.0000 C   0  0  0  0  0  0  0  0  0  0  0  0
    3.9039    1.4289    0.0000 O   0  0  0  0  0  0  0  0  0  0  0  0
    4.6184    1.8414    0.0000 C   0  0  0  0  0  0  0  0  0  0  0  0
    4.6184    2.6664    0.0000 O   0  0  0  0  0  0  0  0  0  0  0  0
    5.3329    1.4289    0.0000 C   0  0  0  0  0  0  0  0  0  0  0  0
    6.0474    1.8414    0.0000 C   0  0  0  0  0  0  0  0  0  0  0  0
  1  2  1  0  0  0  0
  2  3  1  0  0  0  0
  3  4  1  0  0  0  0
  4  5  1  0  0  0  0
  5  6  1  0  0  0  0
  6  7  2  0  0  0  0
  6  8  1  0  0  0  0
  8  9  2  0  0  0  0
M  END
> <Outcome>
1

$$$$

  Mrv2220 06282313592D          

  5  4  0  0  0  0            999 V2000
    2.0625   -0.7145    0.0000 O   0  0  0  0  0  0  0  0  0  0  0  0
    1.2375   -0.7145    0.0000 C   0  0  0  0  0  0  0  0  0  0  0  0
    0.8250   -1.4289    0.0000 O   0  0  0  0  0  0  0  0  0  0  0  0
    0.8250   -0.0000    0.0000 C   0  0  0  0  0  0  0  0  0  0  0  0
    0.0000   -0.0000    0.0000 O   0  0  0  0  0  0  0  0  0  0  0  0
  1  2  1  0  0  0  0
  2  3  2  0  0  0  0
  2  4  1  0  0  0  0
  4  5  2  0  0  0  0
M  END
> <Outcome>
1

$$$$

  Mrv2220 06282313592D          

 13 14  0  0  0  0            999 V2000
   -0.1829   -3.1745    0.0000 O   0  0  0  0  0  0  0  0  0  0  0  0
    0.3020   -2.5070    0.0000 C   0  0  0  0  0  0  0  0  0  0  0  0
    1.1270   -2.5070    0.0000 C   0  0  0  0  0  0  0  0  0  0  0  0
    1.3819   -1.7224    0.0000 C   0  0  0  0  0  0  0  0  0  0  0  0
    0.7145   -1.2375    0.0000 C   0  0  0  0  0  0  0  0  0  0  0  0
    0.7145   -0.4125    0.0000 O   0  0  0  0  0  0  0  0  0  0  0  0
    0.0470   -1.7224    0.0000 N   0  0  0  0  0  0  0  0  0  0  0  0
   -0.7376   -1.4675    0.0000 C   0  0  0  0  0  0  0  0  0  0  0  0
   -0.9091   -0.6605    0.0000 C   0  0  0  0  0  0  0  0  0  0  0  0
   -1.6937   -0.4056    0.0000 C   0  0  0  0  0  0  0  0  0  0  0  0
   -2.3068   -0.9576    0.0000 C   0  0  0  0  0  0  0  0  0  0  0  0
   -2.1353   -1.7646    0.0000 C   0  0  0  0  0  0  0  0  0  0  0  0
   -1.3507   -2.0195    0.0000 C   0  0  0  0  0  0  0  0  0  0  0  0
  1  2  2  0  0  0  0
  3  2  1  0  0  0  0
  4  3  2  0  0  0  0
  5  4  1  0  0  0  0
  5  6  2  0  0  0  0
  7  5  1  0  0  0  0
  2  7  1  0  0  0  0
  7  8  1  0  0  0  0
  9  8  1  0  0  0  0
 10  9  2  0  0  0  0
 11 10  1  0  0  0  0
 12 11  2  0  0  0  0
 13 12  1  0  0  0  0
  8 13  2  0  0  0  0
M  END
> <Outcome>
1

$$$$

  Mrv2220 06282313592D          

 15 16  0  0  0  0            999 V2000
    2.1434   -6.1325    0.0000 N   0  0  0  0  0  0  0  0  0  0  0  0
    2.1434   -5.3075    0.0000 C   0  0  0  0  0  0  0  0  0  0  0  0
    2.8579   -4.8950    0.0000 C   0  0  0  0  0  0  0  0  0  0  0  0
    2.8579   -4.0700    0.0000 C   0  0  0  0  0  0  0  0  0  0  0  0
    2.1434   -3.6575    0.0000 C   0  0  0  0  0  0  0  0  0  0  0  0
    2.1434   -2.8325    0.0000 O   0  0  0  0  0  0  0  0  0  0  0  0
    1.4289   -2.4200    0.0000 C   0  0  0  0  0  0  0  0  0  0  0  0
    1.4289   -1.5950    0.0000 C   0  0  0  0  0  0  0  0  0  0  0  0
    0.7145   -1.1825    0.0000 C   0  0  0  0  0  0  0  0  0  0  0  0
   -0.0000   -1.5950    0.0000 C   0  0  0  0  0  0  0  0  0  0  0  0
   -0.7145   -1.1825    0.0000 N   0  0  0  0  0  0  0  0  0  0  0  0
   -0.0000   -2.4200    0.0000 C   0  0  0  0  0  0  0  0  0  0  0  0
    0.7145   -2.8325    0.0000 C   0  0  0  0  0  0  0  0  0  0  0  0
    1.4289   -4.0700    0.0000 C   0  0  0  0  0  0  0  0  0  0  0  0
    1.4289   -4.8950    0.0000 C   0  0  0  0  0  0  0  0  0  0  0  0
  1  2  1  0  0  0  0
  3  2  1  0  0  0  0
  4  3  2  0  0  0  0
  5  4  1  0  0  0  0
  5  6  1  0  0  0  0
  6  7  1  0  0  0  0
  8  7  1  0  0  0  0
  9  8  2  0  0  0  0
 10  9  1  0  0  0  0
 10 11  1  0  0  0  0
 12 10  2  0  0  0  0
 13 12  1  0  0  0  0
  7 13  2  0  0  0  0
 14  5  2  0  0  0  0
 15 14  1  0  0  0  0
  2 15  2  0  0  0  0
M  END
> <Outcome>
1

$$$$

  Mrv2220 06282313592D          

 17 18  0  0  0  0            999 V2000
   -0.0420   -4.1978    0.0000 N   0  0  0  0  0  0  0  0  0  0  0  0
    0.6724   -3.7853    0.0000 C   0  0  0  0  0  0  0  0  0  0  0  0
    0.6724   -2.9603    0.0000 C   0  0  0  0  0  0  0  0  0  0  0  0
    1.3869   -2.5478    0.0000 C   0  0  0  0  0  0  0  0  0  0  0  0
    1.3869   -1.7228    0.0000 C   0  0  0  0  0  0  0  0  0  0  0  0
    0.6724   -1.3103    0.0000 C   0  0  0  0  0  0  0  0  0  0  0  0
    0.6724   -0.4853    0.0000 C   0  0  0  0  0  0  0  0  0  0  0  0
   -0.0420   -0.0728    0.0000 C   0  0  0  0  0  0  0  0  0  0  0  0
   -0.0420    0.7522    0.0000 N   0  0  0  0  0  0  0  0  0  0  0  0
   -0.7565   -0.4853    0.0000 C   0  0  0  0  0  0  0  0  0  0  0  0
   -0.7565   -1.3103    0.0000 C   0  0  0  0  0  0  0  0  0  0  0  0
   -0.0420   -1.7228    0.0000 C   0  0  0  0  0  0  0  0  0  0  0  0
   -0.0420   -2.5478    0.0000 O   0  0  0  0  0  0  0  0  0  0  0  0
    2.1014   -2.9603    0.0000 C   0  0  0  0  0  0  0  0  0  0  0  0
    2.8159   -2.5478    0.0000 O   0  0  0  0  0  0  0  0  0  0  0  0
    2.1014   -3.7853    0.0000 C   0  0  0  0  0  0  0  0  0  0  0  0
    1.3869   -4.1978    0.0000 C   0  0  0  0  0  0  0  0  0  0  0  0
  1  2  1  0  0  0  0
  3  2  1  0  0  0  0
  4  3  2  0  0  0  0
  4  5  1  0  0  0  0
  5  6  1  0  0  0  0
  7  6  2  0  0  0  0
  8  7  1  0  0  0  0
  8  9  1  0  0  0  0
 10  8  2  0  0  0  0
 11 10  1  0  0  0  0
 12 11  2  0  0  0  0
  6 12  1  0  0  0  0
 12 13  1  0  0  0  0
 14  4  1  0  0  0  0
 14 15  1  0  0  0  0
 16 14  2  0  0  0  0
 17 16  1  0  0  0  0
  2 17  2  0  0  0  0
M  END
> <Outcome>
1

$$$$

  Mrv2220 06282313592D          

 15 14  0  0  0  0            999 V2000
    6.7105    4.6993    0.0000 C   0  0  0  0  0  0  0  0  0  0  0  0
    7.4250    4.2868    0.0000 C   0  0  0  0  0  0  0  0  0  0  0  0
    8.1395    4.6993    0.0000 C   0  0  0  0  0  0  0  0  0  0  0  0
    8.8539    4.2868    0.0000 C   0  0  0  0  0  0  0  0  0  0  0  0
    9.5684    4.6993    0.0000 C   0  0  0  0  0  0  0  0  0  0  0  0
   10.2829    4.2868    0.0000 C   0  0  0  0  0  0  0  0  0  0  0  0
   10.9974    4.6993    0.0000 C   0  0  0  0  0  0  0  0  0  0  0  0
   11.7118    4.2868    0.0000 C   0  0  0  0  0  0  0  0  0  0  0  0
   12.4263    4.6993    0.0000 C   0  0  0  0  0  0  0  0  0  0  0  0
   13.1408    4.2868    0.0000 C   0  0  0  0  0  0  0  0  0  0  0  0
   13.8552    4.6993    0.0000 C   0  0  0  0  0  0  0  0  0  0  0  0
   14.5697    4.2868    0.0000 C   0  0  0  0  0  0  0  0  0  0  0  0
   15.2842    4.6993    0.0000 C   0  0  0  0  0  0  0  0  0  0  0  0
   15.9987    4.2868    0.0000 C   0  0  0  0  0  0  0  0  0  0  0  0
   16.7131    4.6993    0.0000 O   0  0  0  0  0  0  0  0  0  0  0  0
  1  2  1  0  0  0  0
  2  3  1  0  0  0  0
  3  4  1  0  0  0  0
  4  5  1  0  0  0  0
  5  6  1  0  0  0  0
  6  7  1  0  0  0  0
  7  8  1  0  0  0  0
  8  9  1  0  0  0  0
  9 10  1  0  0  0  0
 10 11  1  0  0  0  0
 11 12  1  0  0  0  0
 12 13  1  0  0  0  0
 13 14  1  0  0  0  0
 14 15  1  0  0  0  0
M  END
> <Outcome>
1

$$$$

  Mrv2220 06282313592D          

 28 27  0  0  0  0            999 V2000
    9.2368    4.5079    0.0000 C   0  0  0  0  0  0  0  0  0  0  0  0
    8.5223    4.0954    0.0000 C   0  0  0  0  0  0  0  0  0  0  0  0
    8.5223    3.2704    0.0000 C   0  0  0  0  0  0  0  0  0  0  0  0
    7.8079    2.8579    0.0000 C   0  0  0  0  0  0  0  0  0  0  0  0
    7.0934    3.2704    0.0000 O   0  0  0  0  0  0  0  0  0  0  0  0
    6.3789    2.8579    0.0000 C   0  0  0  0  0  0  0  0  0  0  0  0
    6.3789    2.0329    0.0000 O   0  0  0  0  0  0  0  0  0  0  0  0
    5.6644    3.2704    0.0000 C   0  0  0  0  0  0  0  0  0  0  0  0
    4.9500    2.8579    0.0000 C   0  0  0  0  0  0  0  0  0  0  0  0
    4.2355    3.2704    0.0000 C   0  0  0  0  0  0  0  0  0  0  0  0
    4.2355    4.0954    0.0000 O   0  0  0  0  0  0  0  0  0  0  0  0
    3.5210    2.8579    0.0000 O   0  0  0  0  0  0  0  0  0  0  0  0
    2.8066    3.2704    0.0000 C   0  0  0  0  0  0  0  0  0  0  0  0
    2.0921    2.8579    0.0000 C   0  0  0  0  0  0  0  0  0  0  0  0
    1.3776    3.2704    0.0000 C   0  0  0  0  0  0  0  0  0  0  0  0
    0.6631    2.8579    0.0000 C   0  0  0  0  0  0  0  0  0  0  0  0
   -0.0513    3.2704    0.0000 C   0  0  0  0  0  0  0  0  0  0  0  0
   -0.7658    2.8579    0.0000 C   0  0  0  0  0  0  0  0  0  0  0  0
    2.0921    2.0329    0.0000 C   0  0  0  0  0  0  0  0  0  0  0  0
    1.3776    1.6204    0.0000 C   0  0  0  0  0  0  0  0  0  0  0  0
    4.9500    2.0329    0.0000 S   0  0  0  0  0  0  0  0  0  0  0  0
    4.1250    2.0329    0.0000 O   0  0  0  0  0  0  0  0  0  0  0  0
    5.7750    2.0329    0.0000 O   0  0  0  0  0  0  0  0  0  0  0  0
    4.9500    1.2079    0.0000 O   0  0  0  0  0  0  0  0  0  0  0  0
    9.2368    2.8579    0.0000 C   0  0  0  0  0  0  0  0  0  0  0  0
    9.9513    3.2704    0.0000 C   0  0  0  0  0  0  0  0  0  0  0  0
   10.6657    2.8579    0.0000 C   0  0  0  0  0  0  0  0  0  0  0  0
   11.3802    3.2704    0.0000 C   0  0  0  0  0  0  0  0  0  0  0  0
  1  2  1  0  0  0  0
  2  3  1  0  0  0  0
  3  4  1  0  0  0  0
  4  5  1  0  0  0  0
  5  6  1  0  0  0  0
  6  7  2  0  0  0  0
  6  8  1  0  0  0  0
  8  9  1  0  0  0  0
  9 10  1  0  0  0  0
 10 11  2  0  0  0  0
 10 12  1  0  0  0  0
 12 13  1  0  0  0  0
 13 14  1  0  0  0  0
 14 15  1  0  0  0  0
 15 16  1  0  0  0  0
 16 17  1  0  0  0  0
 17 18  1  0  0  0  0
 14 19  1  0  0  0  0
 19 20  1  0  0  0  0
  9 21  1  0  0  0  0
 21 22  1  0  0  0  0
 21 23  2  0  0  0  0
 21 24  2  0  0  0  0
  3 25  1  0  0  0  0
 25 26  1  0  0  0  0
 26 27  1  0  0  0  0
 27 28  1  0  0  0  0
M  END
> <Outcome>
1

$$$$

  Mrv2220 06282313592D          

 14 13  0  0  0  0            999 V2000
    3.5211    2.8579    0.0000 C   0  0  0  0  0  0  0  0  0  0  0  0
    4.2355    3.2704    0.0000 C   0  0  0  0  0  0  0  0  0  0  0  0
    4.9500    2.8579    0.0000 C   0  0  0  0  0  0  0  0  0  0  0  0
    5.6645    3.2704    0.0000 C   0  0  0  0  0  0  0  0  0  0  0  0
    6.3789    2.8579    0.0000 C   0  0  0  0  0  0  0  0  0  0  0  0
    7.0934    3.2704    0.0000 C   0  0  0  0  0  0  0  0  0  0  0  0
    7.8079    2.8579    0.0000 C   0  0  0  0  0  0  0  0  0  0  0  0
    8.5224    3.2704    0.0000 C   0  0  0  0  0  0  0  0  0  0  0  0
    9.2368    2.8579    0.0000 C   0  0  0  0  0  0  0  0  0  0  0  0
    9.9513    3.2704    0.0000 C   0  0  0  0  0  0  0  0  0  0  0  0
    9.9513    4.0954    0.0000 O   0  0  0  0  0  0  0  0  0  0  0  0
   10.6658    2.8579    0.0000 N   0  0  0  0  0  0  0  0  0  0  0  0
   11.3802    3.2704    0.0000 C   0  0  0  0  0  0  0  0  0  0  0  0
   10.6658    2.0329    0.0000 C   0  0  0  0  0  0  0  0  0  0  0  0
  1  2  1  0  0  0  0
  2  3  1  0  0  0  0
  3  4  1  0  0  0  0
  4  5  1  0  0  0  0
  5  6  1  0  0  0  0
  6  7  1  0  0  0  0
  7  8  1  0  0  0  0
  8  9  1  0  0  0  0
  9 10  1  0  0  0  0
 10 11  2  0  0  0  0
 10 12  1  0  0  0  0
 12 13  1  0  0  0  0
 12 14  1  0  0  0  0
M  END
> <Outcome>
1

$$$$

  Mrv2220 06282313592D          

  5  4  0  0  0  0            999 V2000
    2.4750   -1.4289    0.0000 C   0  0  0  0  0  0  0  0  0  0  0  0
    2.0625   -0.7145    0.0000 C   0  0  0  0  0  0  0  0  0  0  0  0
    1.2375   -0.7145    0.0000 N   0  0  0  0  0  0  0  0  0  0  0  0
    0.8250   -0.0000    0.0000 C   0  0  0  0  0  0  0  0  0  0  0  0
    0.0000   -0.0000    0.0000 C   0  0  0  0  0  0  0  0  0  0  0  0
  1  2  1  0  0  0  0
  2  3  1  0  0  0  0
  3  4  1  0  0  0  0
  4  5  1  0  0  0  0
M  END
> <Outcome>
1

$$$$

  Mrv2220 06282313592D          

  7  7  0  0  0  0            999 V2000
    0.7145    2.0625    0.0000 O   0  0  0  0  0  0  0  0  0  0  0  0
    0.7145    1.2375    0.0000 C   0  0  0  0  0  0  0  0  0  0  0  0
    0.0000    0.8250    0.0000 C   0  0  0  0  0  0  0  0  0  0  0  0
    0.0000   -0.0000    0.0000 C   0  0  0  0  0  0  0  0  0  0  0  0
    0.7145   -0.4125    0.0000 C   0  0  0  0  0  0  0  0  0  0  0  0
    1.4289    0.0000    0.0000 C   0  0  0  0  0  0  0  0  0  0  0  0
    1.4289    0.8250    0.0000 C   0  0  0  0  0  0  0  0  0  0  0  0
  1  2  1  0  0  0  0
  3  2  1  0  0  0  0
  4  3  1  0  0  0  0
  5  4  1  0  0  0  0
  6  5  1  0  0  0  0
  7  6  1  0  0  0  0
  2  7  1  0  0  0  0
M  END
> <Outcome>
1

$$$$

  Mrv2220 06282313592D          

 18 17  0  0  0  0            999 V2000
    5.9961    4.2868    0.0000 O   0  0  0  0  0  0  0  0  0  0  0  0
    6.7105    4.6993    0.0000 C   0  0  0  0  0  0  0  0  0  0  0  0
    6.7105    5.5243    0.0000 O   0  0  0  0  0  0  0  0  0  0  0  0
    7.4250    4.2868    0.0000 C   0  0  0  0  0  0  0  0  0  0  0  0
    8.1395    4.6993    0.0000 C   0  0  0  0  0  0  0  0  0  0  0  0
    8.8540    4.2868    0.0000 C   0  0  0  0  0  0  0  0  0  0  0  0
    9.5684    4.6993    0.0000 C   0  0  0  0  0  0  0  0  0  0  0  0
   10.2829    4.2868    0.0000 C   0  0  0  0  0  0  0  0  0  0  0  0
   10.9974    4.6993    0.0000 C   0  0  0  0  0  0  0  0  0  0  0  0
   11.7118    4.2868    0.0000 C   0  0  0  0  0  0  0  0  0  0  0  0
   12.4263    4.6993    0.0000 C   0  0  0  0  0  0  0  0  0  0  0  0
   13.1408    4.2868    0.0000 C   0  0  0  0  0  0  0  0  0  0  0  0
   13.8552    4.6993    0.0000 C   0  0  0  0  0  0  0  0  0  0  0  0
   14.5697    4.2868    0.0000 C   0  0  0  0  0  0  0  0  0  0  0  0
   15.2842    4.6993    0.0000 C   0  0  0  0  0  0  0  0  0  0  0  0
   15.9987    4.2868    0.0000 C   0  0  0  0  0  0  0  0  0  0  0  0
   16.7131    4.6993    0.0000 O   0  0  0  0  0  0  0  0  0  0  0  0
   15.9987    3.4618    0.0000 O   0  0  0  0  0  0  0  0  0  0  0  0
  1  2  1  0  0  0  0
  2  3  2  0  0  0  0
  2  4  1  0  0  0  0
  4  5  1  0  0  0  0
  5  6  1  0  0  0  0
  6  7  1  0  0  0  0
  7  8  1  0  0  0  0
  8  9  1  0  0  0  0
  9 10  1  0  0  0  0
 10 11  1  0  0  0  0
 11 12  1  0  0  0  0
 12 13  1  0  0  0  0
 13 14  1  0  0  0  0
 14 15  1  0  0  0  0
 15 16  1  0  0  0  0
 16 17  1  0  0  0  0
 16 18  2  0  0  0  0
M  END
> <Outcome>
1

$$$$

  Mrv2220 06282313592D          

  5  4  0  0  0  0            999 V2000
    0.8250    1.4289    0.0000 C   0  0  0  0  0  0  0  0  0  0  0  0
    1.2375    0.7145    0.0000 C   0  0  0  0  0  0  0  0  0  0  0  0
    0.8250   -0.0000    0.0000 C   0  0  0  0  0  0  0  0  0  0  0  0
    1.2375   -0.7145    0.0000 N   0  0  0  0  0  0  0  0  0  0  0  0
    0.0000   -0.0000    0.0000 O   0  0  0  0  0  0  0  0  0  0  0  0
  1  2  2  0  0  0  0
  2  3  1  0  0  0  0
  3  4  1  0  0  0  0
  3  5  2  0  0  0  0
M  END
> <Outcome>
1

$$$$

  Mrv2220 06282313592D          

  8  8  0  0  0  0            999 V2000
    1.2503    2.4750    0.0000 C   0  0  0  0  0  0  0  0  0  0  0  0
    0.5359    2.0625    0.0000 C   0  0  0  0  0  0  0  0  0  0  0  0
    0.5359    1.2375    0.0000 N   0  0  0  0  0  0  0  0  0  0  0  0
   -0.1786    0.8250    0.0000 C   0  0  0  0  0  0  0  0  0  0  0  0
   -0.1786   -0.0000    0.0000 C   0  0  0  0  0  0  0  0  0  0  0  0
    0.5359   -0.4125    0.0000 C   0  0  0  0  0  0  0  0  0  0  0  0
    1.2503    0.0000    0.0000 C   0  0  0  0  0  0  0  0  0  0  0  0
    1.2503    0.8250    0.0000 C   0  0  0  0  0  0  0  0  0  0  0  0
  1  2  1  0  0  0  0
  2  3  1  0  0  0  0
  4  3  1  0  0  0  0
  5  4  1  0  0  0  0
  6  5  1  0  0  0  0
  7  6  1  0  0  0  0
  8  7  1  0  0  0  0
  3  8  1  0  0  0  0
M  END
> <Outcome>
1

$$$$

  Mrv2220 06282313592D          

  8  8  0  0  0  0            999 V2000
    1.2503    2.4750    0.0000 O   0  0  0  0  0  0  0  0  0  0  0  0
    0.5359    2.0625    0.0000 C   0  0  0  0  0  0  0  0  0  0  0  0
    0.5359    1.2375    0.0000 C   0  0  0  0  0  0  0  0  0  0  0  0
   -0.1786    0.8250    0.0000 C   0  0  0  0  0  0  0  0  0  0  0  0
   -0.1786   -0.0000    0.0000 C   0  0  0  0  0  0  0  0  0  0  0  0
    0.5359   -0.4125    0.0000 C   0  0  0  0  0  0  0  0  0  0  0  0
    1.2503    0.0000    0.0000 C   0  0  0  0  0  0  0  0  0  0  0  0
    1.2503    0.8250    0.0000 C   0  0  0  0  0  0  0  0  0  0  0  0
  1  2  2  0  0  0  0
  2  3  1  0  0  0  0
  4  3  1  0  0  0  0
  5  4  2  0  0  0  0
  6  5  1  0  0  0  0
  7  6  2  0  0  0  0
  8  7  1  0  0  0  0
  3  8  2  0  0  0  0
M  END
> <Outcome>
1

$$$$

  Mrv2220 06282313592D          

 22 24  0  0  0  0            999 V2000
    2.1434   -2.8875    0.0000 C   0  0  0  0  0  0  0  0  0  0  0  0
    2.1434   -3.7125    0.0000 C   0  0  0  0  0  0  0  0  0  0  0  0
    2.8579   -4.1250    0.0000 C   0  0  0  0  0  0  0  0  0  0  0  0
    3.5724   -3.7125    0.0000 C   0  0  0  0  0  0  0  0  0  0  0  0
    3.5724   -2.8875    0.0000 C   0  0  0  0  0  0  0  0  0  0  0  0
    2.8579   -2.4750    0.0000 C   0  0  0  0  0  0  0  0  0  0  0  0
    2.8579   -1.6500    0.0000 O   0  0  0  0  0  0  0  0  0  0  0  0
    2.1434   -1.2375    0.0000 P   0  0  0  0  0  0  0  0  0  0  0  0
    2.1434   -0.4125    0.0000 O   0  0  0  0  0  0  0  0  0  0  0  0
    2.8579   -0.0000    0.0000 C   0  0  0  0  0  0  0  0  0  0  0  0
    3.5724   -0.4125    0.0000 C   0  0  0  0  0  0  0  0  0  0  0  0
    4.2868   -0.0000    0.0000 C   0  0  0  0  0  0  0  0  0  0  0  0
    4.2868    0.8250    0.0000 C   0  0  0  0  0  0  0  0  0  0  0  0
    3.5724    1.2375    0.0000 C   0  0  0  0  0  0  0  0  0  0  0  0
    2.8579    0.8250    0.0000 C   0  0  0  0  0  0  0  0  0  0  0  0
    1.4289   -1.6500    0.0000 O   0  0  0  0  0  0  0  0  0  0  0  0
    0.7145   -1.2375    0.0000 C   0  0  0  0  0  0  0  0  0  0  0  0
    0.7145   -0.4125    0.0000 C   0  0  0  0  0  0  0  0  0  0  0  0
   -0.0000    0.0000    0.0000 C   0  0  0  0  0  0  0  0  0  0  0  0
   -0.7145   -0.4125    0.0000 C   0  0  0  0  0  0  0  0  0  0  0  0
   -0.7145   -1.2375    0.0000 C   0  0  0  0  0  0  0  0  0  0  0  0
   -0.0000   -1.6500    0.0000 C   0  0  0  0  0  0  0  0  0  0  0  0
  2  1  2  0  0  0  0
  3  2  1  0  0  0  0
  4  3  2  0  0  0  0
  5  4  1  0  0  0  0
  6  5  2  0  0  0  0
  1  6  1  0  0  0  0
  6  7  1  0  0  0  0
  7  8  1  0  0  0  0
  8  9  1  0  0  0  0
  9 10  1  0  0  0  0
 11 10  1  0  0  0  0
 12 11  2  0  0  0  0
 13 12  1  0  0  0  0
 14 13  2  0  0  0  0
 15 14  1  0  0  0  0
 10 15  2  0  0  0  0
  8 16  1  0  0  0  0
 16 17  1  0  0  0  0
 18 17  1  0  0  0  0
 19 18  2  0  0  0  0
 20 19  1  0  0  0  0
 21 20  2  0  0  0  0
 22 21  1  0  0  0  0
 17 22  2  0  0  0  0
M  END
> <Outcome>
1

$$$$

  Mrv2220 06282313592D          

 25 26  0  0  0  0            999 V2000
   -0.6859   -4.4880    0.0000 C   0  0  0  0  0  0  0  0  0  0  0  0
    0.0286   -4.0755    0.0000 C   0  0  0  0  0  0  0  0  0  0  0  0
    0.4411   -4.7900    0.0000 C   0  0  0  0  0  0  0  0  0  0  0  0
   -0.3839   -3.3610    0.0000 C   0  0  0  0  0  0  0  0  0  0  0  0
    0.7431   -3.6630    0.0000 C   0  0  0  0  0  0  0  0  0  0  0  0
    0.7431   -2.8380    0.0000 C   0  0  0  0  0  0  0  0  0  0  0  0
    1.4575   -2.4255    0.0000 C   0  0  0  0  0  0  0  0  0  0  0  0
    1.4575   -1.6005    0.0000 S   0  0  0  0  0  0  0  0  0  0  0  0
    0.7431   -1.1880    0.0000 C   0  0  0  0  0  0  0  0  0  0  0  0
    0.7431   -0.3630    0.0000 C   0  0  0  0  0  0  0  0  0  0  0  0
    0.0286    0.0495    0.0000 C   0  0  0  0  0  0  0  0  0  0  0  0
    0.0286    0.8745    0.0000 C   0  0  0  0  0  0  0  0  0  0  0  0
    0.0286    1.6995    0.0000 C   0  0  0  0  0  0  0  0  0  0  0  0
    0.8536    0.8745    0.0000 C   0  0  0  0  0  0  0  0  0  0  0  0
   -0.7964    0.8745    0.0000 C   0  0  0  0  0  0  0  0  0  0  0  0
   -0.6859   -0.3630    0.0000 C   0  0  0  0  0  0  0  0  0  0  0  0
   -1.4004    0.0495    0.0000 O   0  0  0  0  0  0  0  0  0  0  0  0
   -0.6859   -1.1880    0.0000 C   0  0  0  0  0  0  0  0  0  0  0  0
    0.0286   -1.6005    0.0000 C   0  0  0  0  0  0  0  0  0  0  0  0
    0.0286   -2.4255    0.0000 C   0  0  0  0  0  0  0  0  0  0  0  0
    2.1720   -2.8380    0.0000 C   0  0  0  0  0  0  0  0  0  0  0  0
    2.8865   -2.4255    0.0000 C   0  0  0  0  0  0  0  0  0  0  0  0
    2.1720   -3.6630    0.0000 C   0  0  0  0  0  0  0  0  0  0  0  0
    1.4575   -4.0755    0.0000 C   0  0  0  0  0  0  0  0  0  0  0  0
    1.4575   -4.9005    0.0000 O   0  0  0  0  0  0  0  0  0  0  0  0
  1  2  1  0  0  0  0
  2  3  1  0  0  0  0
  2  4  1  0  0  0  0
  2  5  1  0  0  0  0
  6  5  1  0  0  0  0
  7  6  2  0  0  0  0
  7  8  1  0  0  0  0
  8  9  1  0  0  0  0
 10  9  2  0  0  0  0
 11 10  1  0  0  0  0
 11 12  1  0  0  0  0
 12 13  1  0  0  0  0
 12 14  1  0  0  0  0
 12 15  1  0  0  0  0
 16 11  2  0  0  0  0
 16 17  1  0  0  0  0
 18 16  1  0  0  0  0
 19 18  2  0  0  0  0
  9 19  1  0  0  0  0
 19 20  1  0  0  0  0
 21  7  1  0  0  0  0
 21 22  1  0  0  0  0
 23 21  2  0  0  0  0
 24 23  1  0  0  0  0
  5 24  2  0  0  0  0
 24 25  1  0  0  0  0
M  END
> <Outcome>
1

$$$$

  Mrv2220 06282313592D          

 12 11  0  0  0  0            999 V2000
    0.4125    2.1434    0.0000 C   0  0  0  0  0  0  0  0  0  0  0  0
    0.8250    1.4289    0.0000 Si  0  0  0  0  0  0  0  0  0  0  0  0
    0.1105    1.0164    0.0000 C   0  0  0  0  0  0  0  0  0  0  0  0
   -0.6039    1.4289    0.0000 C   0  0  0  0  0  0  0  0  0  0  0  0
   -1.3184    1.0164    0.0000 C   0  0  0  0  0  0  0  0  0  0  0  0
   -2.0329    1.4289    0.0000 N   0  0  0  0  0  0  0  0  0  0  0  0
    1.5395    1.8414    0.0000 O   0  0  0  0  0  0  0  0  0  0  0  0
    2.2539    1.4289    0.0000 C   0  0  0  0  0  0  0  0  0  0  0  0
    2.9684    1.8414    0.0000 C   0  0  0  0  0  0  0  0  0  0  0  0
    1.2375    0.7144    0.0000 O   0  0  0  0  0  0  0  0  0  0  0  0
    0.8250   -0.0000    0.0000 C   0  0  0  0  0  0  0  0  0  0  0  0
   -0.0000   -0.0000    0.0000 C   0  0  0  0  0  0  0  0  0  0  0  0
  1  2  1  0  0  0  0
  2  3  1  0  0  0  0
  3  4  1  0  0  0  0
  4  5  1  0  0  0  0
  5  6  1  0  0  0  0
  2  7  1  0  0  0  0
  7  8  1  0  0  0  0
  8  9  1  0  0  0  0
  2 10  1  0  0  0  0
 10 11  1  0  0  0  0
 11 12  1  0  0  0  0
M  END
> <Outcome>
1

$$$$

  Mrv2220 06282313592D          

 10 11  0  0  0  0            999 V2000
    0.8838   -2.1500    0.0000 C   0  0  0  0  0  0  0  0  0  0  0  0
    1.1387   -1.3654    0.0000 N   0  0  0  0  0  0  0  0  0  0  0  0
    0.6538   -0.6979    0.0000 N   0  0  0  0  0  0  0  0  0  0  0  0
    1.1387   -0.0305    0.0000 N   0  0  0  0  0  0  0  0  0  0  0  0
    1.9233   -0.2854    0.0000 C   0  0  0  0  0  0  0  0  0  0  0  0
    2.6378    0.1271    0.0000 C   0  0  0  0  0  0  0  0  0  0  0  0
    3.3523   -0.2854    0.0000 C   0  0  0  0  0  0  0  0  0  0  0  0
    3.3523   -1.1104    0.0000 C   0  0  0  0  0  0  0  0  0  0  0  0
    2.6378   -1.5229    0.0000 C   0  0  0  0  0  0  0  0  0  0  0  0
    1.9233   -1.1104    0.0000 C   0  0  0  0  0  0  0  0  0  0  0  0
  1  2  1  0  0  0  0
  3  2  1  0  0  0  0
  4  3  2  0  0  0  0
  5  4  1  0  0  0  0
  5  6  2  0  0  0  0
  6  7  1  0  0  0  0
  7  8  2  0  0  0  0
  8  9  1  0  0  0  0
  9 10  2  0  0  0  0
  2 10  1  0  0  0  0
 10  5  1  0  0  0  0
M  END
> <Outcome>
1

$$$$

  Mrv2220 06282313592D          

  7  7  0  0  0  0            999 V2000
    1.0781    2.3518    0.0000 O   0  0  0  0  0  0  0  0  0  0  0  0
    0.3636    1.9393    0.0000 C   0  0  0  0  0  0  0  0  0  0  0  0
    0.3636    1.1143    0.0000 C   0  0  0  0  0  0  0  0  0  0  0  0
   -0.3038    0.6294    0.0000 C   0  0  0  0  0  0  0  0  0  0  0  0
   -0.0489   -0.1553    0.0000 C   0  0  0  0  0  0  0  0  0  0  0  0
    0.7761   -0.1553    0.0000 C   0  0  0  0  0  0  0  0  0  0  0  0
    1.0311    0.6294    0.0000 O   0  0  0  0  0  0  0  0  0  0  0  0
  1  2  2  0  0  0  0
  2  3  1  0  0  0  0
  4  3  2  0  0  0  0
  5  4  1  0  0  0  0
  6  5  2  0  0  0  0
  7  6  1  0  0  0  0
  3  7  1  0  0  0  0
M  END
> <Outcome>
1

$$$$

  Mrv2220 06282313592D          

  4  3  0  0  0  0            999 V2000
    2.0625   -0.7145    0.0000 N   0  0  0  0  0  0  0  0  0  0  0  0
    1.2375   -0.7145    0.0000 C   0  0  0  0  0  0  0  0  0  0  0  0
    0.8250   -0.0000    0.0000 C   0  0  0  0  0  0  0  0  0  0  0  0
    0.0000   -0.0000    0.0000 O   0  0  0  0  0  0  0  0  0  0  0  0
  1  2  1  0  0  0  0
  2  3  1  0  0  0  0
  3  4  1  0  0  0  0
M  END
> <Outcome>
1

$$$$

  Mrv2220 06282313592D          

  4  3  0  0  0  0            999 V2000
    1.2375    0.7145    0.0000 C   0  0  0  0  0  0  0  0  0  0  0  0
    0.8250   -0.0000    0.0000 S   0  0  0  0  0  0  0  0  0  0  0  0
    1.2375   -0.7145    0.0000 C   0  0  0  0  0  0  0  0  0  0  0  0
    0.0000   -0.0000    0.0000 O   0  0  0  0  0  0  0  0  0  0  0  0
  1  2  1  0  0  0  0
  2  3  1  0  0  0  0
  2  4  2  0  0  0  0
M  END
> <Outcome>
1

$$$$

  Mrv2220 06282313592D          

 11 11  0  0  0  0            999 V2000
    1.6238    3.7125    0.0000 C   0  0  0  0  0  0  0  0  0  0  0  0
    0.9093    3.3000    0.0000 C   0  0  0  0  0  0  0  0  0  0  0  0
    0.1949    3.7125    0.0000 O   0  0  0  0  0  0  0  0  0  0  0  0
    0.9093    2.4750    0.0000 C   0  0  0  0  0  0  0  0  0  0  0  0
    0.1949    2.0625    0.0000 O   0  0  0  0  0  0  0  0  0  0  0  0
    0.1949    1.2375    0.0000 C   0  0  0  0  0  0  0  0  0  0  0  0
   -0.5196    0.8250    0.0000 C   0  0  0  0  0  0  0  0  0  0  0  0
   -0.5196   -0.0000    0.0000 C   0  0  0  0  0  0  0  0  0  0  0  0
    0.1949   -0.4125    0.0000 C   0  0  0  0  0  0  0  0  0  0  0  0
    0.9093    0.0000    0.0000 C   0  0  0  0  0  0  0  0  0  0  0  0
    0.9093    0.8250    0.0000 C   0  0  0  0  0  0  0  0  0  0  0  0
  1  2  1  0  0  0  0
  2  3  1  0  0  0  0
  2  4  1  0  0  0  0
  4  5  1  0  0  0  0
  5  6  1  0  0  0  0
  7  6  1  0  0  0  0
  8  7  2  0  0  0  0
  9  8  1  0  0  0  0
 10  9  2  0  0  0  0
 11 10  1  0  0  0  0
  6 11  2  0  0  0  0
M  END
> <Outcome>
1

$$$$

  Mrv2220 06282313592D          

  6  5  0  0  0  0            999 V2000
    2.4750   -1.4289    0.0000 C   0  0  0  0  0  0  0  0  0  0  0  0
    2.0625   -0.7145    0.0000 O   0  0  0  0  0  0  0  0  0  0  0  0
    1.2375   -0.7145    0.0000 C   0  0  0  0  0  0  0  0  0  0  0  0
    0.8250   -1.4289    0.0000 O   0  0  0  0  0  0  0  0  0  0  0  0
    0.8250    0.0000    0.0000 O   0  0  0  0  0  0  0  0  0  0  0  0
    0.0000    0.0000    0.0000 C   0  0  0  0  0  0  0  0  0  0  0  0
  1  2  1  0  0  0  0
  2  3  1  0  0  0  0
  3  4  2  0  0  0  0
  3  5  1  0  0  0  0
  5  6  1  0  0  0  0
M  END
> <Outcome>
1

$$$$

  Mrv2220 06282313592D          

 12 11  0  0  0  0            999 V2000
    3.3000    1.4289    0.0000 C   0  0  0  0  0  0  0  0  0  0  0  0
    2.4750    1.4289    0.0000 C   0  0  0  0  0  0  0  0  0  0  0  0
    2.0625    0.7145    0.0000 O   0  0  0  0  0  0  0  0  0  0  0  0
    1.2375    0.7145    0.0000 C   0  0  0  0  0  0  0  0  0  0  0  0
    0.8250    1.4289    0.0000 O   0  0  0  0  0  0  0  0  0  0  0  0
    0.8250   -0.0000    0.0000 C   0  0  0  0  0  0  0  0  0  0  0  0
    0.0000   -0.0000    0.0000 C   0  0  0  0  0  0  0  0  0  0  0  0
   -0.4125   -0.7145    0.0000 C   0  0  0  0  0  0  0  0  0  0  0  0
   -1.2375   -0.7145    0.0000 O   0  0  0  0  0  0  0  0  0  0  0  0
    0.0000   -1.4289    0.0000 O   0  0  0  0  0  0  0  0  0  0  0  0
   -0.4125   -2.1434    0.0000 C   0  0  0  0  0  0  0  0  0  0  0  0
    0.0000   -2.8579    0.0000 C   0  0  0  0  0  0  0  0  0  0  0  0
  1  2  1  0  0  0  0
  2  3  1  0  0  0  0
  3  4  1  0  0  0  0
  4  5  2  0  0  0  0
  6  4  1  4  0  0  0
  6  7  2  0  0  0  0
  7  8  1  0  0  0  0
  8  9  2  0  0  0  0
  8 10  1  0  0  0  0
 10 11  1  0  0  0  0
 11 12  1  0  0  0  0
M  END
> <Outcome>
1

$$$$

  Mrv2220 06282313592D          

 82 81  0  0  0  0            999 V2000
   46.8392   27.8665    0.0000 C   0  0  0  0  0  0  0  0  0  0  0  0
   47.5537   28.2790    0.0000 C   0  0  0  0  0  0  0  0  0  0  0  0
   48.2682   27.8665    0.0000 C   0  0  0  0  0  0  0  0  0  0  0  0
   48.9826   28.2790    0.0000 C   0  0  0  0  0  0  0  0  0  0  0  0
   49.6971   27.8665    0.0000 C   0  0  0  0  0  0  0  0  0  0  0  0
   50.4116   28.2790    0.0000 C   0  0  0  0  0  0  0  0  0  0  0  0
   51.1260   27.8665    0.0000 C   0  0  0  0  0  0  0  0  0  0  0  0
   51.8405   28.2790    0.0000 C   0  0  0  0  0  0  0  0  0  0  0  0
   52.5550   27.8665    0.0000 C   0  0  0  0  0  0  0  0  0  0  0  0
   53.2694   28.2790    0.0000 C   0  0  0  0  0  0  0  0  0  0  0  0
   53.9839   27.8665    0.0000 C   0  0  0  0  0  0  0  0  0  0  0  0
   54.6984   28.2790    0.0000 C   0  0  0  0  0  0  0  0  0  0  0  0
   55.4129   27.8665    0.0000 O   0  0  0  0  0  0  0  0  0  0  0  0
   56.1273   28.2790    0.0000 C   0  0  0  0  0  0  0  0  0  0  0  0
   56.8418   27.8665    0.0000 C   0  0  0  0  0  0  0  0  0  0  0  0
   57.5563   28.2790    0.0000 O   0  0  0  0  0  0  0  0  0  0  0  0
   58.2707   27.8665    0.0000 C   0  0  0  0  0  0  0  0  0  0  0  0
   58.9852   28.2790    0.0000 C   0  0  0  0  0  0  0  0  0  0  0  0
   59.6997   27.8665    0.0000 O   0  0  0  0  0  0  0  0  0  0  0  0
   60.4142   28.2790    0.0000 C   0  0  0  0  0  0  0  0  0  0  0  0
   61.1286   27.8665    0.0000 C   0  0  0  0  0  0  0  0  0  0  0  0
   61.8431   28.2790    0.0000 O   0  0  0  0  0  0  0  0  0  0  0  0
   62.5576   27.8665    0.0000 C   0  0  0  0  0  0  0  0  0  0  0  0
   63.2720   28.2790    0.0000 C   0  0  0  0  0  0  0  0  0  0  0  0
   63.9865   27.8665    0.0000 O   0  0  0  0  0  0  0  0  0  0  0  0
   64.7010   28.2790    0.0000 C   0  0  0  0  0  0  0  0  0  0  0  0
   65.4155   27.8665    0.0000 C   0  0  0  0  0  0  0  0  0  0  0  0
   66.1299   28.2790    0.0000 O   0  0  0  0  0  0  0  0  0  0  0  0
   66.8444   27.8665    0.0000 C   0  0  0  0  0  0  0  0  0  0  0  0
   67.5589   28.2790    0.0000 C   0  0  0  0  0  0  0  0  0  0  0  0
   68.2733   27.8665    0.0000 O   0  0  0  0  0  0  0  0  0  0  0  0
   68.9878   28.2790    0.0000 C   0  0  0  0  0  0  0  0  0  0  0  0
   69.7023   27.8665    0.0000 C   0  0  0  0  0  0  0  0  0  0  0  0
   70.4168   28.2790    0.0000 O   0  0  0  0  0  0  0  0  0  0  0  0
   71.1312   27.8665    0.0000 C   0  0  0  0  0  0  0  0  0  0  0  0
   71.8457   28.2790    0.0000 C   0  0  0  0  0  0  0  0  0  0  0  0
   72.5602   27.8665    0.0000 O   0  0  0  0  0  0  0  0  0  0  0  0
   73.2746   28.2790    0.0000 C   0  0  0  0  0  0  0  0  0  0  0  0
   73.9891   27.8665    0.0000 C   0  0  0  0  0  0  0  0  0  0  0  0
   74.7036   28.2790    0.0000 O   0  0  0  0  0  0  0  0  0  0  0  0
   75.4180   27.8665    0.0000 C   0  0  0  0  0  0  0  0  0  0  0  0
   76.1325   28.2790    0.0000 C   0  0  0  0  0  0  0  0  0  0  0  0
   76.8470   27.8665    0.0000 O   0  0  0  0  0  0  0  0  0  0  0  0
   77.5615   28.2790    0.0000 C   0  0  0  0  0  0  0  0  0  0  0  0
   78.2759   27.8665    0.0000 C   0  0  0  0  0  0  0  0  0  0  0  0
   78.9904   28.2790    0.0000 O   0  0  0  0  0  0  0  0  0  0  0  0
   79.7049   27.8665    0.0000 C   0  0  0  0  0  0  0  0  0  0  0  0
   80.4193   28.2790    0.0000 C   0  0  0  0  0  0  0  0  0  0  0  0
   81.1338   27.8665    0.0000 O   0  0  0  0  0  0  0  0  0  0  0  0
   81.8483   28.2790    0.0000 C   0  0  0  0  0  0  0  0  0  0  0  0
   82.5628   27.8665    0.0000 C   0  0  0  0  0  0  0  0  0  0  0  0
   83.2772   28.2790    0.0000 O   0  0  0  0  0  0  0  0  0  0  0  0
   83.9917   27.8665    0.0000 C   0  0  0  0  0  0  0  0  0  0  0  0
   84.7062   28.2790    0.0000 C   0  0  0  0  0  0  0  0  0  0  0  0
   85.4206   27.8665    0.0000 O   0  0  0  0  0  0  0  0  0  0  0  0
   86.1351   28.2790    0.0000 C   0  0  0  0  0  0  0  0  0  0  0  0
   86.8496   27.8665    0.0000 C   0  0  0  0  0  0  0  0  0  0  0  0
   87.5641   28.2790    0.0000 O   0  0  0  0  0  0  0  0  0  0  0  0
   88.2785   27.8665    0.0000 C   0  0  0  0  0  0  0  0  0  0  0  0
   88.9930   28.2790    0.0000 C   0  0  0  0  0  0  0  0  0  0  0  0
   89.7075   27.8665    0.0000 O   0  0  0  0  0  0  0  0  0  0  0  0
   90.4219   28.2790    0.0000 C   0  0  0  0  0  0  0  0  0  0  0  0
   91.1364   27.8665    0.0000 C   0  0  0  0  0  0  0  0  0  0  0  0
   91.8509   28.2790    0.0000 O   0  0  0  0  0  0  0  0  0  0  0  0
   92.5654   27.8665    0.0000 C   0  0  0  0  0  0  0  0  0  0  0  0
   93.2798   28.2790    0.0000 C   0  0  0  0  0  0  0  0  0  0  0  0
   93.9943   27.8665    0.0000 O   0  0  0  0  0  0  0  0  0  0  0  0
   94.7088   28.2790    0.0000 C   0  0  0  0  0  0  0  0  0  0  0  0
   95.4232   27.8665    0.0000 C   0  0  0  0  0  0  0  0  0  0  0  0
   96.1377   28.2790    0.0000 O   0  0  0  0  0  0  0  0  0  0  0  0
   96.8522   27.8665    0.0000 C   0  0  0  0  0  0  0  0  0  0  0  0
   97.5666   28.2790    0.0000 C   0  0  0  0  0  0  0  0  0  0  0  0
   98.2811   27.8665    0.0000 O   0  0  0  0  0  0  0  0  0  0  0  0
   98.9956   28.2790    0.0000 C   0  0  0  0  0  0  0  0  0  0  0  0
   99.7101   27.8665    0.0000 C   0  0  0  0  0  0  0  0  0  0  0  0
  100.4245   28.2790    0.0000 O   0  0  0  0  0  0  0  0  0  0  0  0
  101.1390   27.8665    0.0000 C   0  0  0  0  0  0  0  0  0  0  0  0
  101.8535   28.2790    0.0000 C   0  0  0  0  0  0  0  0  0  0  0  0
  102.5679   27.8665    0.0000 O   0  0  0  0  0  0  0  0  0  0  0  0
  103.2824   28.2790    0.0000 C   0  0  0  0  0  0  0  0  0  0  0  0
  103.9969   27.8665    0.0000 C   0  0  0  0  0  0  0  0  0  0  0  0
  104.7114   28.2790    0.0000 O   0  0  0  0  0  0  0  0  0  0  0  0
  1  2  1  0  0  0  0
  2  3  1  0  0  0  0
  3  4  1  0  0  0  0
  4  5  1  0  0  0  0
  5  6  1  0  0  0  0
  6  7  1  0  0  0  0
  7  8  1  0  0  0  0
  8  9  1  0  0  0  0
  9 10  1  0  0  0  0
 10 11  1  0  0  0  0
 11 12  1  0  0  0  0
 12 13  1  0  0  0  0
 13 14  1  0  0  0  0
 14 15  1  0  0  0  0
 15 16  1  0  0  0  0
 16 17  1  0  0  0  0
 17 18  1  0  0  0  0
 18 19  1  0  0  0  0
 19 20  1  0  0  0  0
 20 21  1  0  0  0  0
 21 22  1  0  0  0  0
 22 23  1  0  0  0  0
 23 24  1  0  0  0  0
 24 25  1  0  0  0  0
 25 26  1  0  0  0  0
 26 27  1  0  0  0  0
 27 28  1  0  0  0  0
 28 29  1  0  0  0  0
 29 30  1  0  0  0  0
 30 31  1  0  0  0  0
 31 32  1  0  0  0  0
 32 33  1  0  0  0  0
 33 34  1  0  0  0  0
 34 35  1  0  0  0  0
 35 36  1  0  0  0  0
 36 37  1  0  0  0  0
 37 38  1  0  0  0  0
 38 39  1  0  0  0  0
 39 40  1  0  0  0  0
 40 41  1  0  0  0  0
 41 42  1  0  0  0  0
 42 43  1  0  0  0  0
 43 44  1  0  0  0  0
 44 45  1  0  0  0  0
 45 46  1  0  0  0  0
 46 47  1  0  0  0  0
 47 48  1  0  0  0  0
 48 49  1  0  0  0  0
 49 50  1  0  0  0  0
 50 51  1  0  0  0  0
 51 52  1  0  0  0  0
 52 53  1  0  0  0  0
 53 54  1  0  0  0  0
 54 55  1  0  0  0  0
 55 56  1  0  0  0  0
 56 57  1  0  0  0  0
 57 58  1  0  0  0  0
 58 59  1  0  0  0  0
 59 60  1  0  0  0  0
 60 61  1  0  0  0  0
 61 62  1  0  0  0  0
 62 63  1  0  0  0  0
 63 64  1  0  0  0  0
 64 65  1  0  0  0  0
 65 66  1  0  0  0  0
 66 67  1  0  0  0  0
 67 68  1  0  0  0  0
 68 69  1  0  0  0  0
 69 70  1  0  0  0  0
 70 71  1  0  0  0  0
 71 72  1  0  0  0  0
 72 73  1  0  0  0  0
 73 74  1  0  0  0  0
 74 75  1  0  0  0  0
 75 76  1  0  0  0  0
 76 77  1  0  0  0  0
 77 78  1  0  0  0  0
 78 79  1  0  0  0  0
 79 80  1  0  0  0  0
 80 81  1  0  0  0  0
 81 82  1  0  0  0  0
M  END
> <Outcome>
1

$$$$

  Mrv2220 06282313592D          

 17 18  0  0  0  0            999 V2000
    5.0013   -5.3625    0.0000 C   0  0  0  0  0  0  0  0  0  0  0  0
    4.2868   -4.9500    0.0000 C   0  0  0  0  0  0  0  0  0  0  0  0
    4.2868   -4.1250    0.0000 C   0  0  0  0  0  0  0  0  0  0  0  0
    3.5724   -3.7125    0.0000 C   0  0  0  0  0  0  0  0  0  0  0  0
    3.5724   -2.8875    0.0000 C   0  0  0  0  0  0  0  0  0  0  0  0
    2.8579   -2.4750    0.0000 C   0  0  0  0  0  0  0  0  0  0  0  0
    2.8579   -1.6500    0.0000 C   0  0  0  0  0  0  0  0  0  0  0  0
    2.1434   -1.2375    0.0000 C   0  0  0  0  0  0  0  0  0  0  0  0
    2.1434   -0.4125    0.0000 C   0  0  0  0  0  0  0  0  0  0  0  0
    1.4289   -1.6500    0.0000 C   0  0  0  0  0  0  0  0  0  0  0  0
    0.7145   -1.2375    0.0000 N   0  0  0  0  0  0  0  0  0  0  0  0
    1.4289   -2.4750    0.0000 C   0  0  0  0  0  0  0  0  0  0  0  0
    2.1434   -2.8875    0.0000 C   0  0  0  0  0  0  0  0  0  0  0  0
    2.8579   -4.1250    0.0000 C   0  0  0  0  0  0  0  0  0  0  0  0
    2.8579   -4.9500    0.0000 C   0  0  0  0  0  0  0  0  0  0  0  0
    3.5724   -5.3625    0.0000 C   0  0  0  0  0  0  0  0  0  0  0  0
    3.5724   -6.1875    0.0000 N   0  0  0  0  0  0  0  0  0  0  0  0
  1  2  1  0  0  0  0
  3  2  1  0  0  0  0
  4  3  1  0  0  0  0
  4  5  1  0  0  0  0
  5  6  1  0  0  0  0
  7  6  1  0  0  0  0
  8  7  1  0  0  0  0
  8  9  1  0  0  0  0
 10  8  1  0  0  0  0
 10 11  1  0  0  0  0
 12 10  1  0  0  0  0
 13 12  1  0  0  0  0
  6 13  1  0  0  0  0
 14  4  1  0  0  0  0
 15 14  1  0  0  0  0
 16 15  1  0  0  0  0
  2 16  1  0  0  0  0
 16 17  1  0  0  0  0
M  END
> <Outcome>
1

$$$$

  Mrv2220 06282313592D          

 16 15  0  0  0  0            999 V2000
    4.5375   -3.5724    0.0000 C   0  0  0  0  0  0  0  0  0  0  0  0
    3.7125   -3.5724    0.0000 C   0  0  0  0  0  0  0  0  0  0  0  0
    3.3000   -4.2868    0.0000 O   0  0  0  0  0  0  0  0  0  0  0  0
    3.3000   -2.8579    0.0000 C   0  0  0  0  0  0  0  0  0  0  0  0
    2.4750   -2.8579    0.0000 O   0  0  0  0  0  0  0  0  0  0  0  0
    2.0625   -2.1434    0.0000 O   0  0  0  0  0  0  0  0  0  0  0  0
    1.2375   -2.1434    0.0000 C   0  0  0  0  0  0  0  0  0  0  0  0
    0.8250   -1.4289    0.0000 C   0  0  0  0  0  0  0  0  0  0  0  0
    0.0000   -1.4289    0.0000 C   0  0  0  0  0  0  0  0  0  0  0  0
    1.2375   -0.7145    0.0000 O   0  0  0  0  0  0  0  0  0  0  0  0
    0.8250   -2.8579    0.0000 C   0  0  0  0  0  0  0  0  0  0  0  0
    0.0000   -2.8579    0.0000 C   0  0  0  0  0  0  0  0  0  0  0  0
    1.2375   -3.5724    0.0000 O   0  0  0  0  0  0  0  0  0  0  0  0
    3.7125   -2.1434    0.0000 C   0  0  0  0  0  0  0  0  0  0  0  0
    3.3000   -1.4289    0.0000 C   0  0  0  0  0  0  0  0  0  0  0  0
    4.5375   -2.1434    0.0000 O   0  0  0  0  0  0  0  0  0  0  0  0
  1  2  1  0  0  0  0
  2  3  2  0  0  0  0
  2  4  1  0  0  0  0
  4  5  1  0  0  0  0
  5  6  1  0  0  0  0
  6  7  1  0  0  0  0
  7  8  1  0  0  0  0
  8  9  1  0  0  0  0
  8 10  2  0  0  0  0
  7 11  1  0  0  0  0
 11 12  1  0  0  0  0
 11 13  2  0  0  0  0
  4 14  1  0  0  0  0
 14 15  1  0  0  0  0
 14 16  2  0  0  0  0
M  END
> <Outcome>
1

$$$$

  Mrv2220 06282313592D          

  9  8  0  0  0  0            999 V2000
    1.7605    1.8414    0.0000 C   0  0  0  0  0  0  0  0  0  0  0  0
    2.4750    1.4289    0.0000 C   0  0  0  0  0  0  0  0  0  0  0  0
    3.1895    1.8414    0.0000 C   0  0  0  0  0  0  0  0  0  0  0  0
    3.9039    1.4289    0.0000 O   0  0  0  0  0  0  0  0  0  0  0  0
    4.6184    1.8414    0.0000 C   0  0  0  0  0  0  0  0  0  0  0  0
    4.6184    2.6664    0.0000 O   0  0  0  0  0  0  0  0  0  0  0  0
    5.3329    1.4289    0.0000 C   0  0  0  0  0  0  0  0  0  0  0  0
    6.0474    1.8414    0.0000 C   0  0  0  0  0  0  0  0  0  0  0  0
    5.3329    0.6039    0.0000 O   0  0  0  0  0  0  0  0  0  0  0  0
  1  2  1  0  0  0  0
  2  3  1  0  0  0  0
  3  4  1  0  0  0  0
  4  5  1  0  0  0  0
  5  6  2  0  0  0  0
  5  7  1  0  0  0  0
  7  8  1  0  0  0  0
  7  9  1  0  0  0  0
M  END
> <Outcome>
1

$$$$

  Mrv2220 06282313592D          

  8  9  0  0  0  0            999 V2000
    0.0688    0.0000    0.0000 C   0  0  0  0  0  0  0  0  0  0  0  0
    0.0688    0.8250    0.0000 C   0  0  0  0  0  0  0  0  0  0  0  0
    0.7832    1.2375    0.0000 N   0  0  0  0  0  0  0  0  0  0  0  0
    1.4977    0.8250    0.0000 C   0  0  0  0  0  0  0  0  0  0  0  0
    1.4977    0.0000    0.0000 C   0  0  0  0  0  0  0  0  0  0  0  0
    0.7832   -0.4125    0.0000 N   0  0  0  0  0  0  0  0  0  0  0  0
    0.6457    0.1375    0.0000 C   0  0  0  0  0  0  0  0  0  0  0  0
    0.6457    0.6875    0.0000 C   0  0  0  0  0  0  0  0  0  0  0  0
  2  1  1  0  0  0  0
  3  2  1  0  0  0  0
  3  4  1  0  0  0  0
  4  5  1  0  0  0  0
  5  6  1  0  0  0  0
  1  6  1  0  0  0  0
  6  7  1  0  0  0  0
  7  8  1  0  0  0  0
  8  3  1  0  0  0  0
M  END
> <Outcome>
1

$$$$

  Mrv2220 06282313592D          

 25 24  0  0  0  0            999 V2000
    3.4914   -1.7605    0.0000 C   0  0  0  0  0  0  0  0  0  0  0  0
    2.7770   -1.3480    0.0000 C   0  0  0  0  0  0  0  0  0  0  0  0
    2.0625   -1.7605    0.0000 C   0  0  0  0  0  0  0  0  0  0  0  0
    1.3480   -1.3480    0.0000 C   0  0  0  0  0  0  0  0  0  0  0  0
    2.7770   -0.5230    0.0000 N   0  0  0  0  0  0  0  0  0  0  0  0
    2.0625   -0.1105    0.0000 O   0  0  0  0  0  0  0  0  0  0  0  0
    2.0625    0.7145    0.0000 Si  0  0  0  0  0  0  0  0  0  0  0  0
    2.0625    1.5395    0.0000 O   0  0  0  0  0  0  0  0  0  0  0  0
    1.3480    1.9520    0.0000 N   0  0  0  0  0  0  0  0  0  0  0  0
    0.6336    1.5395    0.0000 C   0  0  0  0  0  0  0  0  0  0  0  0
    0.6336    0.7145    0.0000 C   0  0  0  0  0  0  0  0  0  0  0  0
   -0.0809    1.9520    0.0000 C   0  0  0  0  0  0  0  0  0  0  0  0
   -0.7954    1.5395    0.0000 C   0  0  0  0  0  0  0  0  0  0  0  0
    2.8875    0.7145    0.0000 O   0  0  0  0  0  0  0  0  0  0  0  0
    3.3000    1.4290    0.0000 N   0  0  0  0  0  0  0  0  0  0  0  0
    2.8875    2.1434    0.0000 C   0  0  0  0  0  0  0  0  0  0  0  0
    3.3000    2.8579    0.0000 C   0  0  0  0  0  0  0  0  0  0  0  0
    2.0625    2.1434    0.0000 C   0  0  0  0  0  0  0  0  0  0  0  0
    1.6500    2.8579    0.0000 C   0  0  0  0  0  0  0  0  0  0  0  0
    1.2375    0.7145    0.0000 O   0  0  0  0  0  0  0  0  0  0  0  0
    0.8250    0.0000    0.0000 N   0  0  0  0  0  0  0  0  0  0  0  0
    0.0000    0.0000    0.0000 C   0  0  0  0  0  0  0  0  0  0  0  0
   -0.4125    0.7145    0.0000 C   0  0  0  0  0  0  0  0  0  0  0  0
   -0.4125   -0.7145    0.0000 C   0  0  0  0  0  0  0  0  0  0  0  0
   -1.2375   -0.7145    0.0000 C   0  0  0  0  0  0  0  0  0  0  0  0
  1  2  1  0  0  0  0
  2  3  1  0  0  0  0
  3  4  1  0  0  0  0
  2  5  2  0  0  0  0
  5  6  1  4  0  0  0
  6  7  1  0  0  0  0
  7  8  1  0  0  0  0
  9  8  1  4  0  0  0
  9 10  2  0  0  0  0
 10 11  1  0  0  0  0
 10 12  1  0  0  0  0
 12 13  1  0  0  0  0
  7 14  1  0  0  0  0
 15 14  1  4  0  0  0
 15 16  2  0  0  0  0
 16 17  1  0  0  0  0
 16 18  1  0  0  0  0
 18 19  1  0  0  0  0
  7 20  1  0  0  0  0
 21 20  1  4  0  0  0
 21 22  2  0  0  0  0
 22 23  1  0  0  0  0
 22 24  1  0  0  0  0
 24 25  1  0  0  0  0
M  END
> <Outcome>
1

$$$$

  Mrv2220 06282313592D          

  2  1  0  0  0  0            999 V2000
    0.8250    0.0000    0.0000 C   0  0  0  0  0  0  0  0  0  0  0  0
    0.0000    0.0000    0.0000 I   0  0  0  0  0  0  0  0  0  0  0  0
  1  2  1  0  0  0  0
M  END
> <Outcome>
1

$$$$

  Mrv2220 06282313592D          

  9  8  0  0  0  0            999 V2000
    2.9980    2.5559    0.0000 C   0  0  0  0  0  0  0  0  0  0  0  0
    3.7125    2.1434    0.0000 C   0  0  0  0  0  0  0  0  0  0  0  0
    4.4270    2.5559    0.0000 C   0  0  0  0  0  0  0  0  0  0  0  0
    5.1414    2.1434    0.0000 C   0  0  0  0  0  0  0  0  0  0  0  0
    5.8559    2.5559    0.0000 C   0  0  0  0  0  0  0  0  0  0  0  0
    6.5704    2.1434    0.0000 C   0  0  0  0  0  0  0  0  0  0  0  0
    7.2849    2.5559    0.0000 C   0  0  0  0  0  0  0  0  0  0  0  0
    7.9993    2.1434    0.0000 C   0  0  0  0  0  0  0  0  0  0  0  0
    8.7138    2.5559    0.0000 N   0  0  0  0  0  0  0  0  0  0  0  0
  1  2  1  0  0  0  0
  2  3  1  0  0  0  0
  3  4  1  0  0  0  0
  4  5  1  0  0  0  0
  5  6  1  0  0  0  0
  6  7  1  0  0  0  0
  7  8  1  0  0  0  0
  8  9  1  0  0  0  0
M  END
> <Outcome>
1

$$$$

  Mrv2220 06282313592D          

 15 15  0  0  0  0            999 V2000
   -0.7145   -0.5225    0.0000 C   0  0  0  0  0  0  0  0  0  0  0  0
    0.0000   -0.1100    0.0000 C   0  0  0  0  0  0  0  0  0  0  0  0
    0.4125   -0.8245    0.0000 C   0  0  0  0  0  0  0  0  0  0  0  0
   -0.4125    0.6045    0.0000 C   0  0  0  0  0  0  0  0  0  0  0  0
    0.7145    0.3025    0.0000 C   0  0  0  0  0  0  0  0  0  0  0  0
    0.7145    1.1275    0.0000 C   0  0  0  0  0  0  0  0  0  0  0  0
    1.5395    1.1275    0.0000 C   0  0  0  0  0  0  0  0  0  0  0  0
   -0.1105    1.1275    0.0000 C   0  0  0  0  0  0  0  0  0  0  0  0
    0.7145    1.9525    0.0000 C   0  0  0  0  0  0  0  0  0  0  0  0
    1.4289    2.3650    0.0000 C   0  0  0  0  0  0  0  0  0  0  0  0
    1.4289    3.1900    0.0000 C   0  0  0  0  0  0  0  0  0  0  0  0
    0.7145    3.6025    0.0000 C   0  0  0  0  0  0  0  0  0  0  0  0
    0.7145    4.4275    0.0000 O   0  0  0  0  0  0  0  0  0  0  0  0
    0.0000    3.1900    0.0000 C   0  0  0  0  0  0  0  0  0  0  0  0
    0.0000    2.3650    0.0000 C   0  0  0  0  0  0  0  0  0  0  0  0
  1  2  1  0  0  0  0
  2  3  1  0  0  0  0
  2  4  1  0  0  0  0
  2  5  1  0  0  0  0
  5  6  1  0  0  0  0
  6  7  1  0  0  0  0
  6  8  1  0  0  0  0
  6  9  1  0  0  0  0
 10  9  1  0  0  0  0
 11 10  2  0  0  0  0
 12 11  1  0  0  0  0
 12 13  1  0  0  0  0
 14 12  2  0  0  0  0
 15 14  1  0  0  0  0
  9 15  2  0  0  0  0
M  END
> <Outcome>
1

$$$$

  Mrv2220 06282313592D          

 19 20  0  0  0  0            999 V2000
    2.1434   -6.1007    0.0000 O   0  0  0  0  0  0  0  0  0  0  0  0
    2.1434   -5.2757    0.0000 S   0  0  0  0  0  0  0  0  0  0  0  0
    2.9684   -5.2757    0.0000 O   0  0  0  0  0  0  0  0  0  0  0  0
    1.3184   -5.2757    0.0000 O   0  0  0  0  0  0  0  0  0  0  0  0
    2.1434   -4.4507    0.0000 C   0  0  0  0  0  0  0  0  0  0  0  0
    2.8579   -4.0382    0.0000 C   0  0  0  0  0  0  0  0  0  0  0  0
    2.8579   -3.2132    0.0000 C   0  0  0  0  0  0  0  0  0  0  0  0
    2.1434   -2.8007    0.0000 C   0  0  0  0  0  0  0  0  0  0  0  0
    2.1434   -1.9757    0.0000 N   0  0  0  0  0  0  0  0  0  0  0  0
    1.4289   -1.5632    0.0000 C   0  0  0  0  0  0  0  0  0  0  0  0
    1.4289   -0.7382    0.0000 N   0  0  0  0  0  0  0  0  0  0  0  0
    0.7145   -0.3257    0.0000 C   0  0  0  0  0  0  0  0  0  0  0  0
    0.7145    0.4993    0.0000 Cl  0  0  0  0  0  0  0  0  0  0  0  0
   -0.0000   -0.7382    0.0000 N   0  0  0  0  0  0  0  0  0  0  0  0
   -0.0000   -1.5632    0.0000 C   0  0  0  0  0  0  0  0  0  0  0  0
   -0.7145   -1.9757    0.0000 Cl  0  0  0  0  0  0  0  0  0  0  0  0
    0.7145   -1.9757    0.0000 N   0  0  0  0  0  0  0  0  0  0  0  0
    1.4289   -3.2132    0.0000 C   0  0  0  0  0  0  0  0  0  0  0  0
    1.4289   -4.0382    0.0000 C   0  0  0  0  0  0  0  0  0  0  0  0
  1  2  1  0  0  0  0
  2  3  2  0  0  0  0
  2  4  2  0  0  0  0
  2  5  1  0  0  0  0
  6  5  1  0  0  0  0
  7  6  2  0  0  0  0
  8  7  1  0  0  0  0
  8  9  1  0  0  0  0
  9 10  1  0  0  0  0
 11 10  1  0  0  0  0
 12 11  2  0  0  0  0
 12 13  1  0  0  0  0
 14 12  1  0  0  0  0
 15 14  2  0  0  0  0
 15 16  1  0  0  0  0
 17 15  1  0  0  0  0
 10 17  2  0  0  0  0
 18  8  2  0  0  0  0
 19 18  1  0  0  0  0
  5 19  2  0  0  0  0
M  END
> <Outcome>
1

$$$$

  Mrv2220 06282313592D          

  9  8  0  0  0  0            999 V2000
    1.7605    1.8414    0.0000 O   0  0  0  0  0  0  0  0  0  0  0  0
    2.4750    1.4289    0.0000 C   0  0  0  0  0  0  0  0  0  0  0  0
    2.4750    0.6039    0.0000 O   0  0  0  0  0  0  0  0  0  0  0  0
    3.1895    1.8414    0.0000 C   0  0  0  0  0  0  0  0  0  0  0  0
    3.9039    1.4289    0.0000 C   0  0  0  0  0  0  0  0  0  0  0  0
    4.6184    1.8414    0.0000 C   0  0  0  0  0  0  0  0  0  0  0  0
    5.3329    1.4289    0.0000 C   0  0  0  0  0  0  0  0  0  0  0  0
    6.0474    1.8414    0.0000 O   0  0  0  0  0  0  0  0  0  0  0  0
    5.3329    0.6039    0.0000 O   0  0  0  0  0  0  0  0  0  0  0  0
  1  2  1  0  0  0  0
  2  3  2  0  0  0  0
  2  4  1  0  0  0  0
  4  5  1  0  0  0  0
  5  6  1  0  0  0  0
  6  7  1  0  0  0  0
  7  8  1  0  0  0  0
  7  9  2  0  0  0  0
M  END
> <Outcome>
1

$$$$

  Mrv2220 06282313592D          

  4  3  0  0  0  0            999 V2000
    1.2375    0.7145    0.0000 C   0  0  0  0  0  0  0  0  0  0  0  0
    0.8250   -0.0000    0.0000 C   0  0  0  0  0  0  0  0  0  0  0  0
    1.2375   -0.7145    0.0000 C   0  0  0  0  0  0  0  0  0  0  0  0
    0.0000   -0.0000    0.0000 N   0  0  0  0  0  0  0  0  0  0  0  0
  1  2  1  0  0  0  0
  2  3  1  0  0  0  0
  2  4  1  0  0  0  0
M  END
> <Outcome>
1

$$$$

  Mrv2220 06282313592D          

  9  8  0  0  0  0            999 V2000
    2.9980    2.5559    0.0000 C   0  0  0  0  0  0  0  0  0  0  0  0
    3.7125    2.1434    0.0000 C   0  0  0  0  0  0  0  0  0  0  0  0
    4.4270    2.5559    0.0000 C   0  0  0  0  0  0  0  0  0  0  0  0
    5.1414    2.1434    0.0000 C   0  0  0  0  0  0  0  0  0  0  0  0
    5.8559    2.5559    0.0000 N   0  0  0  0  0  0  0  0  0  0  0  0
    6.5704    2.1434    0.0000 C   0  0  0  0  0  0  0  0  0  0  0  0
    7.2849    2.5559    0.0000 C   0  0  0  0  0  0  0  0  0  0  0  0
    7.9993    2.1434    0.0000 C   0  0  0  0  0  0  0  0  0  0  0  0
    8.7138    2.5559    0.0000 C   0  0  0  0  0  0  0  0  0  0  0  0
  1  2  1  0  0  0  0
  2  3  1  0  0  0  0
  3  4  1  0  0  0  0
  4  5  1  0  0  0  0
  5  6  1  0  0  0  0
  6  7  1  0  0  0  0
  7  8  1  0  0  0  0
  8  9  1  0  0  0  0
M  END
> <Outcome>
1

$$$$

  Mrv2220 06282313592D          

 16 16  0  0  0  0            999 V2000
    2.1434   -5.4656    0.0000 C   0  0  0  0  0  0  0  0  0  0  0  0
    2.8579   -5.8781    0.0000 C   0  0  0  0  0  0  0  0  0  0  0  0
    2.8579   -6.7031    0.0000 C   0  0  0  0  0  0  0  0  0  0  0  0
    3.5724   -5.4656    0.0000 C   0  0  0  0  0  0  0  0  0  0  0  0
    4.2868   -5.8781    0.0000 C   0  0  0  0  0  0  0  0  0  0  0  0
    5.0013   -5.4656    0.0000 C   0  0  0  0  0  0  0  0  0  0  0  0
    5.7158   -5.8781    0.0000 C   0  0  0  0  0  0  0  0  0  0  0  0
    6.4302   -5.4656    0.0000 C   0  0  0  0  0  0  0  0  0  0  0  0
    7.1447   -5.8781    0.0000 C   0  0  0  0  0  0  0  0  0  0  0  0
    7.8592   -5.4656    0.0000 C   0  0  0  0  0  0  0  0  0  0  0  0
    8.5737   -5.8781    0.0000 C   0  0  0  0  0  0  0  0  0  0  0  0
    9.2881   -5.4656    0.0000 C   0  0  0  0  0  0  0  0  0  0  0  0
    9.2881   -4.6406    0.0000 C   0  0  0  0  0  0  0  0  0  0  0  0
   10.0026   -4.2281    0.0000 O   0  0  0  0  0  0  0  0  0  0  0  0
    8.5737   -4.2281    0.0000 C   0  0  0  0  0  0  0  0  0  0  0  0
    7.8592   -4.6406    0.0000 C   0  0  0  0  0  0  0  0  0  0  0  0
  1  2  1  0  0  0  0
  2  3  1  0  0  0  0
  2  4  1  0  0  0  0
  4  5  1  0  0  0  0
  5  6  1  0  0  0  0
  6  7  1  0  0  0  0
  7  8  1  0  0  0  0
  8  9  1  0  0  0  0
  9 10  1  0  0  0  0
 11 10  1  0  0  0  0
 12 11  2  0  0  0  0
 13 12  1  0  0  0  0
 13 14  1  0  0  0  0
 15 13  2  0  0  0  0
 16 15  1  0  0  0  0
 10 16  2  0  0  0  0
M  END
> <Outcome>
1

$$$$

  Mrv2220 06282313592D          

  6  6  0  0  0  0            999 V2000
    1.4289    0.8250    0.0000 C   0  0  0  0  0  0  0  0  0  0  0  0
    0.7145    1.2375    0.0000 C   0  0  0  0  0  0  0  0  0  0  0  0
   -0.0000    0.8250    0.0000 C   0  0  0  0  0  0  0  0  0  0  0  0
   -0.0000    0.0000    0.0000 C   0  0  0  0  0  0  0  0  0  0  0  0
    0.7145   -0.4125    0.0000 C   0  0  0  0  0  0  0  0  0  0  0  0
    1.4289   -0.0000    0.0000 N   0  0  0  0  0  0  0  0  0  0  0  0
  2  1  2  0  0  0  0
  3  2  1  0  0  0  0
  4  3  2  0  0  0  0
  5  4  1  0  0  0  0
  6  5  2  0  0  0  0
  1  6  1  0  0  0  0
M  END
> <Outcome>
1

$$$$

  Mrv2220 06282313592D          

  7  6  0  0  0  0            999 V2000
    1.6500    1.4289    0.0000 C   0  0  0  0  0  0  0  0  0  0  0  0
    1.2375    0.7145    0.0000 C   0  0  0  0  0  0  0  0  0  0  0  0
    0.5230    1.1270    0.0000 C   0  0  0  0  0  0  0  0  0  0  0  0
    1.9520    0.3020    0.0000 C   0  0  0  0  0  0  0  0  0  0  0  0
    0.8250    0.0000    0.0000 C   0  0  0  0  0  0  0  0  0  0  0  0
    1.2375   -0.7145    0.0000 O   0  0  0  0  0  0  0  0  0  0  0  0
    0.0000    0.0000    0.0000 Cl  0  0  0  0  0  0  0  0  0  0  0  0
  1  2  1  0  0  0  0
  2  3  1  0  0  0  0
  2  4  1  0  0  0  0
  2  5  1  0  0  0  0
  5  6  2  0  0  0  0
  5  7  1  0  0  0  0
M  END
> <Outcome>
1

$$$$

  Mrv2220 06282313592D          

 10 10  0  0  0  0            999 V2000
   -0.3537    2.3619    0.0000 C   0  0  0  0  0  0  0  0  0  0  0  0
   -0.4766    1.5462    0.0000 C   0  0  0  0  0  0  0  0  0  0  0  0
    0.1684    1.0318    0.0000 N   0  0  0  0  0  0  0  0  0  0  0  0
   -0.0152    0.2275    0.0000 C   0  0  0  0  0  0  0  0  0  0  0  0
    0.4992   -0.4176    0.0000 C   0  0  0  0  0  0  0  0  0  0  0  0
    1.3242   -0.4176    0.0000 C   0  0  0  0  0  0  0  0  0  0  0  0
    1.8386    0.2275    0.0000 C   0  0  0  0  0  0  0  0  0  0  0  0
    1.6550    1.0318    0.0000 C   0  0  0  0  0  0  0  0  0  0  0  0
    0.9117    1.3897    0.0000 C   0  0  0  0  0  0  0  0  0  0  0  0
    0.9117    2.2147    0.0000 O   0  0  0  0  0  0  0  0  0  0  0  0
  1  2  2  0  0  0  0
  2  3  1  0  0  0  0
  4  3  1  0  0  0  0
  5  4  1  0  0  0  0
  6  5  1  0  0  0  0
  7  6  1  0  0  0  0
  8  7  1  0  0  0  0
  9  8  1  0  0  0  0
  3  9  1  0  0  0  0
  9 10  2  0  0  0  0
M  END
> <Outcome>
1

$$$$

  Mrv2220 06282313592D          

 33 36  0  0  0  0            999 V2000
    7.2510   -1.6311    0.0000 C   0  0  0  0  0  0  0  0  0  0  0  0
    7.9654   -2.0436    0.0000 C   0  0  0  0  0  0  0  0  0  0  0  0
    8.6799   -1.6311    0.0000 O   0  0  0  0  0  0  0  0  0  0  0  0
    9.3944   -2.0436    0.0000 C   0  0  0  0  0  0  0  0  0  0  0  0
    9.3944   -2.8686    0.0000 O   0  0  0  0  0  0  0  0  0  0  0  0
   10.1089   -1.6311    0.0000 C   0  0  0  0  0  0  0  0  0  0  0  0
   10.1089   -0.8061    0.0000 N   0  0  0  0  0  0  0  0  0  0  0  0
   10.8233   -0.3936    0.0000 N   0  0  0  0  0  0  0  0  0  0  0  0
   10.8233    0.4314    0.0000 C   0  0  0  0  0  0  0  0  0  0  0  0
   11.5378    0.8439    0.0000 C   0  0  0  0  0  0  0  0  0  0  0  0
   11.5378    1.6689    0.0000 C   0  0  0  0  0  0  0  0  0  0  0  0
   10.8233    2.0814    0.0000 C   0  0  0  0  0  0  0  0  0  0  0  0
   10.8233    2.9064    0.0000 N   0  3  0  0  0  0  0  0  0  0  0  0
   10.1089    3.3189    0.0000 O   0  5  0  0  0  0  0  0  0  0  0  0
   11.5378    3.3189    0.0000 O   0  0  0  0  0  0  0  0  0  0  0  0
   10.1089    1.6689    0.0000 C   0  0  0  0  0  0  0  0  0  0  0  0
   10.1089    0.8439    0.0000 C   0  0  0  0  0  0  0  0  0  0  0  0
   10.8233   -2.0436    0.0000 C   0  0  0  0  0  0  0  0  0  0  0  0
   11.5378   -1.6311    0.0000 O   0  0  0  0  0  0  0  0  0  0  0  0
   10.8233   -2.8686    0.0000 C   0  0  0  0  0  0  0  0  0  0  0  0
   11.4908   -3.3535    0.0000 N   0  0  0  0  0  0  0  0  0  0  0  0
   11.2358   -4.1381    0.0000 N   0  0  0  0  0  0  0  0  0  0  0  0
   10.4108   -4.1381    0.0000 C   0  0  0  0  0  0  0  0  0  0  0  0
    9.9983   -4.8526    0.0000 N   0  0  0  0  0  0  0  0  0  0  0  0
   10.4108   -5.5671    0.0000 C   0  0  0  0  0  0  0  0  0  0  0  0
    9.9983   -6.2816    0.0000 O   0  0  0  0  0  0  0  0  0  0  0  0
   11.2358   -5.5671    0.0000 C   0  0  0  0  0  0  0  0  0  0  0  0
   11.6483   -6.2816    0.0000 C   0  0  0  0  0  0  0  0  0  0  0  0
   12.4733   -6.2816    0.0000 C   0  0  0  0  0  0  0  0  0  0  0  0
   12.8858   -5.5671    0.0000 C   0  0  0  0  0  0  0  0  0  0  0  0
   12.4733   -4.8526    0.0000 C   0  0  0  0  0  0  0  0  0  0  0  0
   11.6483   -4.8526    0.0000 C   0  0  0  0  0  0  0  0  0  0  0  0
   10.1559   -3.3535    0.0000 S   0  0  0  0  0  0  0  0  0  0  0  0
  1  2  1  0  0  0  0
  2  3  1  0  0  0  0
  3  4  1  0  0  0  0
  4  5  2  0  0  0  0
  4  6  1  0  0  0  0
  7  6  1  4  0  0  0
  7  8  2  0  0  0  0
  8  9  1  0  0  0  0
 10  9  1  0  0  0  0
 11 10  2  0  0  0  0
 12 11  1  0  0  0  0
 12 13  1  0  0  0  0
 13 14  1  0  0  0  0
 13 15  2  0  0  0  0
 16 12  2  0  0  0  0
 17 16  1  0  0  0  0
  9 17  2  0  0  0  0
  6 18  1  0  0  0  0
 18 19  2  0  0  0  0
 18 20  1  0  0  0  0
 21 20  2  0  0  0  0
 22 21  1  0  0  0  0
 22 23  1  0  0  0  0
 23 24  2  0  0  0  0
 24 25  1  0  0  0  0
 25 26  2  0  0  0  0
 25 27  1  0  0  0  0
 28 27  1  0  0  0  0
 29 28  2  0  0  0  0
 30 29  1  0  0  0  0
 31 30  2  0  0  0  0
 32 31  1  0  0  0  0
 27 32  2  0  0  0  0
 32 22  1  0  0  0  0
 33 23  1  0  0  0  0
 20 33  1  0  0  0  0
M  CHG  2  13   1  14  -1
M  END
> <Outcome>
1

$$$$

  Mrv2220 06282313592D          

 21 23  0  0  0  0            999 V2000
    0.7721    0.4423    0.0000 C   0  0  0  0  0  0  0  0  0  0  0  0
    1.1846   -0.2722    0.0000 C   0  0  0  0  0  0  0  0  0  0  0  0
    0.7721   -0.9867    0.0000 C   0  0  0  0  0  0  0  0  0  0  0  0
    2.0096   -0.2722    0.0000 C   0  0  0  0  0  0  0  0  0  0  0  0
    2.4221   -0.9867    0.0000 C   0  0  0  0  0  0  0  0  0  0  0  0
    3.2471   -0.9867    0.0000 C   0  0  0  0  0  0  0  0  0  0  0  0
    3.6596   -1.7011    0.0000 C   0  0  0  0  0  0  0  0  0  0  0  0
    4.4846   -1.7011    0.0000 C   0  0  0  0  0  0  0  0  0  0  0  0
    4.8971   -0.9867    0.0000 C   0  0  0  0  0  0  0  0  0  0  0  0
    5.7221   -0.9867    0.0000 C   0  0  0  0  0  0  0  0  0  0  0  0
    5.5789   -1.7991    0.0000 C   0  0  0  0  0  0  0  0  0  0  0  0
    6.4974   -1.2688    0.0000 C   0  0  0  0  0  0  0  0  0  0  0  0
    7.1294   -0.7385    0.0000 O   0  0  0  0  0  0  0  0  0  0  0  0
    6.1346   -0.2722    0.0000 C   0  0  0  0  0  0  0  0  0  0  0  0
    5.7221    0.4423    0.0000 C   0  0  0  0  0  0  0  0  0  0  0  0
    4.8971    0.4423    0.0000 C   0  0  0  0  0  0  0  0  0  0  0  0
    4.4846   -0.2722    0.0000 C   0  0  0  0  0  0  0  0  0  0  0  0
    4.0721    0.4423    0.0000 C   0  0  0  0  0  0  0  0  0  0  0  0
    3.6596   -0.2722    0.0000 C   0  0  0  0  0  0  0  0  0  0  0  0
    3.2471    0.4423    0.0000 C   0  0  0  0  0  0  0  0  0  0  0  0
    2.4221    0.4423    0.0000 C   0  0  0  0  0  0  0  0  0  0  0  0
  1  2  1  0  0  0  0
  2  3  1  0  0  0  0
  2  4  1  0  0  0  0
  5  4  1  0  0  0  0
  6  5  1  0  0  0  0
  6  7  1  0  0  0  0
  7  8  1  0  0  0  0
  8  9  1  0  0  0  0
 10  9  1  0  0  0  0
 10 11  1  0  0  0  0
 10 12  1  0  0  0  0
 12 13  1  0  0  0  0
 14 10  1  0  0  0  0
 15 14  1  0  0  0  0
 16 15  1  0  0  0  0
 17 16  1  0  0  0  0
  9 17  1  0  0  0  0
 17 18  1  0  0  0  0
 17 19  1  0  0  0  0
 19  6  1  0  0  0  0
 20 19  1  0  0  0  0
 21 20  1  0  0  0  0
  4 21  1  0  0  0  0
M  END
> <Outcome>
1

$$$$

  Mrv2220 06282313592D          

  9  8  0  0  0  0            999 V2000
    2.9980    2.5559    0.0000 C   0  0  0  0  0  0  0  0  0  0  0  0
    3.7125    2.1434    0.0000 C   0  0  0  0  0  0  0  0  0  0  0  0
    4.4270    2.5559    0.0000 C   0  0  0  0  0  0  0  0  0  0  0  0
    5.1414    2.1434    0.0000 C   0  0  0  0  0  0  0  0  0  0  0  0
    5.8559    2.5559    0.0000 C   0  0  0  0  0  0  0  0  0  0  0  0
    6.5704    2.1434    0.0000 C   0  0  0  0  0  0  0  0  0  0  0  0
    7.2849    2.5559    0.0000 C   0  0  0  0  0  0  0  0  0  0  0  0
    7.9993    2.1434    0.0000 C   0  0  0  0  0  0  0  0  0  0  0  0
    8.7138    2.5559    0.0000 O   0  0  0  0  0  0  0  0  0  0  0  0
  1  2  1  0  0  0  0
  2  3  1  0  0  0  0
  3  4  1  0  0  0  0
  4  5  1  0  0  0  0
  5  6  1  0  0  0  0
  6  7  1  0  0  0  0
  7  8  1  0  0  0  0
  8  9  1  0  0  0  0
M  END
> <Outcome>
1

$$$$

  Mrv2220 06282313592D          

  8  8  0  0  0  0            999 V2000
    1.2503    2.4750    0.0000 Cl  0  0  0  0  0  0  0  0  0  0  0  0
    0.5359    2.0625    0.0000 C   0  0  0  0  0  0  0  0  0  0  0  0
    0.5359    1.2375    0.0000 C   0  0  0  0  0  0  0  0  0  0  0  0
   -0.1786    0.8250    0.0000 C   0  0  0  0  0  0  0  0  0  0  0  0
   -0.1786   -0.0000    0.0000 C   0  0  0  0  0  0  0  0  0  0  0  0
    0.5359   -0.4125    0.0000 C   0  0  0  0  0  0  0  0  0  0  0  0
    1.2503    0.0000    0.0000 C   0  0  0  0  0  0  0  0  0  0  0  0
    1.2503    0.8250    0.0000 C   0  0  0  0  0  0  0  0  0  0  0  0
  1  2  1  0  0  0  0
  2  3  1  0  0  0  0
  4  3  1  0  0  0  0
  5  4  2  0  0  0  0
  6  5  1  0  0  0  0
  7  6  2  0  0  0  0
  8  7  1  0  0  0  0
  3  8  2  0  0  0  0
M  END
> <Outcome>
1

$$$$

  Mrv2220 06282313592D          

 20 19  0  0  0  0            999 V2000
    5.3328   -2.5854    0.0000 O   0  0  0  0  0  0  0  0  0  0  0  0
    4.5226   -2.7413    0.0000 C   0  0  0  0  0  0  0  0  0  0  0  0
    4.2526   -3.5209    0.0000 O   0  0  0  0  0  0  0  0  0  0  0  0
    3.9825   -2.1177    0.0000 C   0  0  0  0  0  0  0  0  0  0  0  0
    4.2526   -1.3381    0.0000 N   0  0  0  0  0  0  0  0  0  0  0  0
    3.7125   -0.7145    0.0000 C   0  0  0  0  0  0  0  0  0  0  0  0
    2.9024   -0.8704    0.0000 C   0  0  0  0  0  0  0  0  0  0  0  0
    2.6323   -1.6499    0.0000 O   0  0  0  0  0  0  0  0  0  0  0  0
    2.3623   -0.2467    0.0000 O   0  0  0  0  0  0  0  0  0  0  0  0
    5.0627   -1.1822    0.0000 C   0  0  0  0  0  0  0  0  0  0  0  0
    5.3328   -0.4027    0.0000 C   0  0  0  0  0  0  0  0  0  0  0  0
    6.1429   -0.2467    0.0000 N   0  0  0  0  0  0  0  0  0  0  0  0
    6.4129    0.5328    0.0000 C   0  0  0  0  0  0  0  0  0  0  0  0
    5.8729    1.1564    0.0000 C   0  0  0  0  0  0  0  0  0  0  0  0
    6.1429    1.9360    0.0000 O   0  0  0  0  0  0  0  0  0  0  0  0
    5.0627    1.0005    0.0000 O   0  0  0  0  0  0  0  0  0  0  0  0
    6.6830   -0.8704    0.0000 C   0  0  0  0  0  0  0  0  0  0  0  0
    7.4931   -0.7145    0.0000 C   0  0  0  0  0  0  0  0  0  0  0  0
    7.7632    0.0651    0.0000 O   0  0  0  0  0  0  0  0  0  0  0  0
    8.0332   -1.3381    0.0000 O   0  0  0  0  0  0  0  0  0  0  0  0
  1  2  1  0  0  0  0
  2  3  2  0  0  0  0
  2  4  1  0  0  0  0
  4  5  1  0  0  0  0
  5  6  1  0  0  0  0
  6  7  1  0  0  0  0
  7  8  1  0  0  0  0
  7  9  2  0  0  0  0
  5 10  1  0  0  0  0
 10 11  1  0  0  0  0
 11 12  1  0  0  0  0
 12 13  1  0  0  0  0
 13 14  1  0  0  0  0
 14 15  1  0  0  0  0
 14 16  2  0  0  0  0
 12 17  1  0  0  0  0
 17 18  1  0  0  0  0
 18 19  1  0  0  0  0
 18 20  2  0  0  0  0
M  END
> <Outcome>
1

$$$$

  Mrv2220 06282313592D          

  8  7  0  0  0  0            999 V2000
    2.0625    0.7145    0.0000 C   0  0  0  0  0  0  0  0  0  0  0  0
    1.6500   -0.0000    0.0000 C   0  0  0  0  0  0  0  0  0  0  0  0
    2.0625   -0.7145    0.0000 O   0  0  0  0  0  0  0  0  0  0  0  0
    0.8250    0.0000    0.0000 C   0  0  0  0  0  0  0  0  0  0  0  0
   -0.0000    0.0000    0.0000 C   0  0  0  0  0  0  0  0  0  0  0  0
   -0.8250   -0.0000    0.0000 C   0  0  0  0  0  0  0  0  0  0  0  0
   -1.2375   -0.7145    0.0000 C   0  0  0  0  0  0  0  0  0  0  0  0
   -1.2375    0.7145    0.0000 O   0  0  0  0  0  0  0  0  0  0  0  0
  1  2  1  0  0  0  0
  2  3  1  0  0  0  0
  2  4  1  0  0  0  0
  4  5  3  0  0  0  0
  5  6  1  0  0  0  0
  6  7  1  0  0  0  0
  6  8  1  0  0  0  0
M  END
> <Outcome>
1

$$$$

  Mrv2220 06282313592D          

  8  7  0  0  0  0            999 V2000
   -0.1915    0.7145    0.0000 O   0  0  0  0  0  0  0  0  0  0  0  0
    0.5230    1.1270    0.0000 C   0  0  0  0  0  0  0  0  0  0  0  0
    0.5230    1.9520    0.0000 O   0  0  0  0  0  0  0  0  0  0  0  0
    1.2375    0.7145    0.0000 C   0  0  0  0  0  0  0  0  0  0  0  0
    1.9520    1.1270    0.0000 C   0  0  0  0  0  0  0  0  0  0  0  0
    2.6664    0.7145    0.0000 C   0  0  0  0  0  0  0  0  0  0  0  0
    3.3809    1.1270    0.0000 O   0  0  0  0  0  0  0  0  0  0  0  0
    2.6664   -0.1105    0.0000 O   0  0  0  0  0  0  0  0  0  0  0  0
  1  2  1  0  0  0  0
  2  3  2  0  0  0  0
  2  4  1  0  0  0  0
  4  5  1  0  0  0  0
  5  6  1  0  0  0  0
  6  7  1  0  0  0  0
  6  8  2  0  0  0  0
M  END
> <Outcome>
1

$$$$

  Mrv2220 06282313592D          

 14 13  0  0  0  0            999 V2000
    9.9513    1.6204    0.0000 C   0  0  0  0  0  0  0  0  0  0  0  0
    9.2368    2.0329    0.0000 C   0  0  0  0  0  0  0  0  0  0  0  0
    9.2368    2.8579    0.0000 C   0  0  0  0  0  0  0  0  0  0  0  0
    8.5224    3.2704    0.0000 C   0  0  0  0  0  0  0  0  0  0  0  0
    7.8079    2.8579    0.0000 C   0  0  0  0  0  0  0  0  0  0  0  0
    7.0934    3.2704    0.0000 C   0  0  0  0  0  0  0  0  0  0  0  0
    6.3789    2.8579    0.0000 C   0  0  0  0  0  0  0  0  0  0  0  0
    5.6645    3.2704    0.0000 C   0  0  0  0  0  0  0  0  0  0  0  0
    4.9500    2.8579    0.0000 C   0  0  0  0  0  0  0  0  0  0  0  0
    4.2355    3.2704    0.0000 C   0  0  0  0  0  0  0  0  0  0  0  0
    3.5211    2.8579    0.0000 N   0  0  0  0  0  0  0  0  0  0  0  0
    9.9513    3.2704    0.0000 C   0  0  0  0  0  0  0  0  0  0  0  0
   10.6658    2.8579    0.0000 C   0  0  0  0  0  0  0  0  0  0  0  0
   11.3802    3.2704    0.0000 C   0  0  0  0  0  0  0  0  0  0  0  0
  1  2  1  0  0  0  0
  2  3  1  0  0  0  0
  3  4  1  0  0  0  0
  4  5  1  0  0  0  0
  5  6  1  0  0  0  0
  6  7  1  0  0  0  0
  7  8  1  0  0  0  0
  8  9  1  0  0  0  0
  9 10  1  0  0  0  0
 10 11  1  0  0  0  0
  3 12  1  0  0  0  0
 12 13  1  0  0  0  0
 13 14  1  0  0  0  0
M  END
> <Outcome>
1

$$$$

  Mrv2220 06282313592D          

  5  4  0  0  0  0            999 V2000
    2.0625   -0.7145    0.0000 C   0  0  0  0  0  0  0  0  0  0  0  0
    1.2375   -0.7145    0.0000 C   0  0  0  0  0  0  0  0  0  0  0  0
    0.8250   -1.4289    0.0000 O   0  0  0  0  0  0  0  0  0  0  0  0
    0.8250   -0.0000    0.0000 O   0  0  0  0  0  0  0  0  0  0  0  0
    0.0000   -0.0000    0.0000 O   0  0  0  0  0  0  0  0  0  0  0  0
  1  2  1  0  0  0  0
  2  3  2  0  0  0  0
  2  4  1  0  0  0  0
  4  5  1  0  0  0  0
M  END
> <Outcome>
1

$$$$

  Mrv2220 06282313592D          

 14 13  0  0  0  0            999 V2000
    5.4730    3.9849    0.0000 C   0  0  0  0  0  0  0  0  0  0  0  0
    6.1875    3.5724    0.0000 O   0  0  0  0  0  0  0  0  0  0  0  0
    6.9020    3.9849    0.0000 C   0  0  0  0  0  0  0  0  0  0  0  0
    6.9020    4.8099    0.0000 O   0  0  0  0  0  0  0  0  0  0  0  0
    7.6164    3.5724    0.0000 C   0  0  0  0  0  0  0  0  0  0  0  0
    8.3309    3.9849    0.0000 C   0  0  0  0  0  0  0  0  0  0  0  0
    9.0454    3.5724    0.0000 C   0  0  0  0  0  0  0  0  0  0  0  0
    9.7599    3.9849    0.0000 C   0  0  0  0  0  0  0  0  0  0  0  0
   10.4743    3.5724    0.0000 C   0  0  0  0  0  0  0  0  0  0  0  0
   11.1888    3.9849    0.0000 C   0  0  0  0  0  0  0  0  0  0  0  0
   11.9033    3.5724    0.0000 C   0  0  0  0  0  0  0  0  0  0  0  0
   12.6177    3.9849    0.0000 C   0  0  0  0  0  0  0  0  0  0  0  0
   13.3322    3.5724    0.0000 C   0  0  0  0  0  0  0  0  0  0  0  0
   14.0467    3.9849    0.0000 C   0  0  0  0  0  0  0  0  0  0  0  0
  1  2  1  0  0  0  0
  2  3  1  0  0  0  0
  3  4  2  0  0  0  0
  3  5  1  0  0  0  0
  5  6  1  0  0  0  0
  6  7  1  0  0  0  0
  7  8  1  0  0  0  0
  8  9  1  0  0  0  0
  9 10  1  0  0  0  0
 10 11  1  0  0  0  0
 11 12  1  0  0  0  0
 12 13  1  0  0  0  0
 13 14  2  0  0  0  0
M  END
> <Outcome>
1

$$$$

  Mrv2220 06282313592D          

 10  9  0  0  0  0            999 V2000
    5.8559    3.3809    0.0000 C   0  0  0  0  0  0  0  0  0  0  0  0
    5.8559    2.5559    0.0000 N   0  0  0  0  0  0  0  0  0  0  0  0
    5.1414    2.1434    0.0000 C   0  0  0  0  0  0  0  0  0  0  0  0
    4.4270    2.5559    0.0000 C   0  0  0  0  0  0  0  0  0  0  0  0
    3.7125    2.1434    0.0000 C   0  0  0  0  0  0  0  0  0  0  0  0
    2.9980    2.5559    0.0000 N   0  0  0  0  0  0  0  0  0  0  0  0
    6.5704    2.1434    0.0000 C   0  0  0  0  0  0  0  0  0  0  0  0
    7.2849    2.5559    0.0000 C   0  0  0  0  0  0  0  0  0  0  0  0
    7.9993    2.1434    0.0000 C   0  0  0  0  0  0  0  0  0  0  0  0
    8.7138    2.5559    0.0000 N   0  0  0  0  0  0  0  0  0  0  0  0
  1  2  1  0  0  0  0
  2  3  1  0  0  0  0
  3  4  1  0  0  0  0
  4  5  1  0  0  0  0
  5  6  1  0  0  0  0
  2  7  1  0  0  0  0
  7  8  1  0  0  0  0
  8  9  1  0  0  0  0
  9 10  1  0  0  0  0
M  END
> <Outcome>
1

$$$$

  Mrv2220 06282313592D          

 11 12  0  0  0  0            999 V2000
    0.8838   -2.1500    0.0000 O   0  0  0  0  0  0  0  0  0  0  0  0
    1.1387   -1.3654    0.0000 C   0  0  0  0  0  0  0  0  0  0  0  0
    0.6538   -0.6979    0.0000 O   0  0  0  0  0  0  0  0  0  0  0  0
    1.1387   -0.0305    0.0000 C   0  0  0  0  0  0  0  0  0  0  0  0
    0.8838    0.7541    0.0000 O   0  0  0  0  0  0  0  0  0  0  0  0
    1.9233   -0.2854    0.0000 C   0  0  0  0  0  0  0  0  0  0  0  0
    2.6378    0.1271    0.0000 C   0  0  0  0  0  0  0  0  0  0  0  0
    3.3523   -0.2854    0.0000 C   0  0  0  0  0  0  0  0  0  0  0  0
    3.3523   -1.1104    0.0000 C   0  0  0  0  0  0  0  0  0  0  0  0
    2.6378   -1.5229    0.0000 C   0  0  0  0  0  0  0  0  0  0  0  0
    1.9233   -1.1104    0.0000 C   0  0  0  0  0  0  0  0  0  0  0  0
  1  2  2  0  0  0  0
  3  2  1  0  0  0  0
  4  3  1  0  0  0  0
  4  5  2  0  0  0  0
  6  4  1  0  0  0  0
  6  7  1  0  0  0  0
  7  8  1  0  0  0  0
  8  9  2  0  0  0  0
  9 10  1  0  0  0  0
 10 11  1  0  0  0  0
  2 11  1  0  0  0  0
 11  6  1  0  0  0  0
M  END
> <Outcome>
1

$$$$

  Mrv2220 06282313592D          

  6  6  0  0  0  0            999 V2000
    0.5678    1.9393    0.0000 O   0  0  0  0  0  0  0  0  0  0  0  0
    0.5678    1.1143    0.0000 C   0  0  0  0  0  0  0  0  0  0  0  0
   -0.0997    0.6294    0.0000 O   0  0  0  0  0  0  0  0  0  0  0  0
    0.1553   -0.1553    0.0000 C   0  0  0  0  0  0  0  0  0  0  0  0
    0.9803   -0.1553    0.0000 C   0  0  0  0  0  0  0  0  0  0  0  0
    1.2352    0.6294    0.0000 O   0  0  0  0  0  0  0  0  0  0  0  0
  1  2  2  0  0  0  0
  3  2  1  0  0  0  0
  4  3  1  0  0  0  0
  5  4  1  0  0  0  0
  6  5  1  0  0  0  0
  2  6  1  0  0  0  0
M  END
> <Outcome>
1

$$$$

  Mrv2220 06282313592D          

 13 15  0  0  0  0            999 V2000
    1.3556    2.9191    0.0000 C   0  0  0  0  0  0  0  0  0  0  0  0
    1.3556    2.0941    0.0000 C   0  0  0  0  0  0  0  0  0  0  0  0
    1.1494    1.2691    0.0000 C   0  0  0  0  0  0  0  0  0  0  0  0
    1.3556    0.4441    0.0000 C   0  0  0  0  0  0  0  0  0  0  0  0
    2.0701    0.8566    0.0000 C   0  0  0  0  0  0  0  0  0  0  0  0
    2.0701    1.6816    0.0000 C   0  0  0  0  0  0  0  0  0  0  0  0
    0.6411    0.8566    0.0000 C   0  0  0  0  0  0  0  0  0  0  0  0
    0.6411    1.6816    0.0000 C   0  0  0  0  0  0  0  0  0  0  0  0
   -0.1435    1.9365    0.0000 C   0  0  0  0  0  0  0  0  0  0  0  0
   -0.3984    2.7211    0.0000 O   0  0  0  0  0  0  0  0  0  0  0  0
   -0.6284    1.2691    0.0000 O   0  0  0  0  0  0  0  0  0  0  0  0
   -0.1435    0.6016    0.0000 C   0  0  0  0  0  0  0  0  0  0  0  0
   -0.3984   -0.1830    0.0000 O   0  0  0  0  0  0  0  0  0  0  0  0
  1  2  1  0  0  0  0
  3  2  1  0  0  0  0
  4  3  1  0  0  0  0
  4  5  1  0  0  0  0
  5  6  2  0  0  0  0
  6  2  1  0  0  0  0
  7  4  1  0  0  0  0
  7  8  1  0  0  0  0
  2  8  1  0  0  0  0
  8  9  1  0  0  0  0
  9 10  2  0  0  0  0
  9 11  1  0  0  0  0
 11 12  1  0  0  0  0
 12  7  1  0  0  0  0
 12 13  2  0  0  0  0
M  END
> <Outcome>
1

$$$$

  Mrv2220 06282313592D          

  8  8  0  0  0  0            999 V2000
    0.7145   -1.2375    0.0000 N   0  0  0  0  0  0  0  0  0  0  0  0
    0.7145   -0.4125    0.0000 C   0  0  0  0  0  0  0  0  0  0  0  0
    1.4289    0.0000    0.0000 C   0  0  0  0  0  0  0  0  0  0  0  0
    1.4289    0.8250    0.0000 C   0  0  0  0  0  0  0  0  0  0  0  0
    0.7145    1.2375    0.0000 C   0  0  0  0  0  0  0  0  0  0  0  0
    0.7145    2.0625    0.0000 F   0  0  0  0  0  0  0  0  0  0  0  0
    0.0000    0.8250    0.0000 C   0  0  0  0  0  0  0  0  0  0  0  0
    0.0000    0.0000    0.0000 C   0  0  0  0  0  0  0  0  0  0  0  0
  1  2  1  0  0  0  0
  3  2  2  0  0  0  0
  4  3  1  0  0  0  0
  5  4  2  0  0  0  0
  5  6  1  0  0  0  0
  7  5  1  0  0  0  0
  8  7  2  0  0  0  0
  2  8  1  0  0  0  0
M  END
> <Outcome>
1

$$$$

  Mrv2220 06282313592D          

  5  4  0  0  0  0            999 V2000
    2.8875   -0.7145    0.0000 C   0  0  0  0  0  0  0  0  0  0  0  0
    2.0625   -0.7145    0.0000 C   0  0  0  0  0  0  0  0  0  0  0  0
    1.6500   -0.0000    0.0000 C   0  0  0  0  0  0  0  0  0  0  0  0
    0.8250   -0.0000    0.0000 C   0  0  0  0  0  0  0  0  0  0  0  0
    0.0000   -0.0000    0.0000 N   0  0  0  0  0  0  0  0  0  0  0  0
  1  2  1  0  0  0  0
  2  3  1  0  0  0  0
  3  4  1  0  0  0  0
  4  5  3  0  0  0  0
M  END
> <Outcome>
1

$$$$

  Mrv2220 06282313592D          

 22 21  0  0  0  0            999 V2000
    8.4711    5.7158    0.0000 C   0  0  0  0  0  0  0  0  0  0  0  0
    9.1855    6.1283    0.0000 C   0  0  0  0  0  0  0  0  0  0  0  0
    9.9000    5.7158    0.0000 C   0  0  0  0  0  0  0  0  0  0  0  0
   10.6145    6.1283    0.0000 C   0  0  0  0  0  0  0  0  0  0  0  0
   11.3289    5.7158    0.0000 C   0  0  0  0  0  0  0  0  0  0  0  0
   12.0434    6.1283    0.0000 C   0  0  0  0  0  0  0  0  0  0  0  0
   12.7579    5.7158    0.0000 C   0  0  0  0  0  0  0  0  0  0  0  0
   13.4724    6.1283    0.0000 C   0  0  0  0  0  0  0  0  0  0  0  0
   14.1868    5.7158    0.0000 C   0  0  0  0  0  0  0  0  0  0  0  0
   14.9013    6.1283    0.0000 C   0  0  0  0  0  0  0  0  0  0  0  0
   15.6158    5.7158    0.0000 C   0  0  0  0  0  0  0  0  0  0  0  0
   16.3302    6.1283    0.0000 C   0  0  0  0  0  0  0  0  0  0  0  0
   17.0447    5.7158    0.0000 C   0  0  0  0  0  0  0  0  0  0  0  0
   17.7592    6.1283    0.0000 C   0  0  0  0  0  0  0  0  0  0  0  0
   18.4736    5.7158    0.0000 C   0  0  0  0  0  0  0  0  0  0  0  0
   19.1881    6.1283    0.0000 C   0  0  0  0  0  0  0  0  0  0  0  0
   19.1881    6.9533    0.0000 O   0  0  0  0  0  0  0  0  0  0  0  0
   19.9026    5.7158    0.0000 N   0  0  0  0  0  0  0  0  0  0  0  0
   20.6171    6.1283    0.0000 C   0  0  0  0  0  0  0  0  0  0  0  0
   21.3315    5.7158    0.0000 C   0  0  0  0  0  0  0  0  0  0  0  0
   22.0460    6.1283    0.0000 O   0  0  0  0  0  0  0  0  0  0  0  0
   21.3315    4.8908    0.0000 O   0  0  0  0  0  0  0  0  0  0  0  0
  1  2  1  0  0  0  0
  2  3  1  0  0  0  0
  3  4  1  0  0  0  0
  4  5  1  0  0  0  0
  5  6  1  0  0  0  0
  6  7  1  0  0  0  0
  7  8  1  0  0  0  0
  8  9  1  0  0  0  0
  9 10  1  0  0  0  0
 10 11  1  0  0  0  0
 11 12  1  0  0  0  0
 12 13  1  0  0  0  0
 13 14  1  0  0  0  0
 14 15  1  0  0  0  0
 15 16  1  0  0  0  0
 16 17  2  0  0  0  0
 16 18  1  0  0  0  0
 18 19  1  0  0  0  0
 19 20  1  0  0  0  0
 20 21  1  0  0  0  0
 20 22  2  0  0  0  0
M  END
> <Outcome>
1

$$$$

  Mrv2220 06282313592D          

  4  3  0  0  0  0            999 V2000
    1.2375    0.7145    0.0000 N   0  0  0  0  0  0  0  0  0  0  0  0
    0.8250   -0.0000    0.0000 C   0  0  0  0  0  0  0  0  0  0  0  0
    1.2375   -0.7145    0.0000 O   0  0  0  0  0  0  0  0  0  0  0  0
    0.0000   -0.0000    0.0000 O   0  0  0  0  0  0  0  0  0  0  0  0
  1  2  1  0  0  0  0
  2  3  1  0  0  0  0
  2  4  2  0  0  0  0
M  END
> <Outcome>
1

$$$$

  Mrv2220 06282313592D          

  5  4  0  0  0  0            999 V2000
    0.8250    1.4289    0.0000 C   0  0  0  0  0  0  0  0  0  0  0  0
    1.2375    0.7145    0.0000 O   0  0  0  0  0  0  0  0  0  0  0  0
    0.8250   -0.0000    0.0000 C   0  0  0  0  0  0  0  0  0  0  0  0
    1.2375   -0.7145    0.0000 C   0  0  0  0  0  0  0  0  0  0  0  0
    0.0000   -0.0000    0.0000 O   0  0  0  0  0  0  0  0  0  0  0  0
  1  2  1  0  0  0  0
  2  3  1  0  0  0  0
  3  4  1  0  0  0  0
  3  5  2  0  0  0  0
M  END
> <Outcome>
1

$$$$

  Mrv2220 06282313592D          

  8  8  0  0  0  0            999 V2000
    1.2503    2.4750    0.0000 O   0  0  0  0  0  0  0  0  0  0  0  0
    0.5359    2.0625    0.0000 C   0  0  0  0  0  0  0  0  0  0  0  0
    0.5359    1.2375    0.0000 N   0  0  0  0  0  0  0  0  0  0  0  0
   -0.1786    0.8250    0.0000 C   0  0  0  0  0  0  0  0  0  0  0  0
   -0.1786   -0.0000    0.0000 C   0  0  0  0  0  0  0  0  0  0  0  0
    0.5359   -0.4125    0.0000 O   0  0  0  0  0  0  0  0  0  0  0  0
    1.2503    0.0000    0.0000 C   0  0  0  0  0  0  0  0  0  0  0  0
    1.2503    0.8250    0.0000 C   0  0  0  0  0  0  0  0  0  0  0  0
  1  2  2  0  0  0  0
  2  3  1  0  0  0  0
  4  3  1  0  0  0  0
  5  4  1  0  0  0  0
  6  5  1  0  0  0  0
  7  6  1  0  0  0  0
  8  7  1  0  0  0  0
  3  8  1  0  0  0  0
M  END
> <Outcome>
1

$$$$

  Mrv2220 06282313592D          

  4  3  0  0  0  0            999 V2000
    1.2375   -0.7145    0.0000 C   0  0  0  0  0  0  0  0  0  0  0  0
    0.8250   -0.0000    0.0000 N   0  0  0  0  0  0  0  0  0  0  0  0
    0.0000   -0.0000    0.0000 C   0  0  0  0  0  0  0  0  0  0  0  0
   -0.8250   -0.0000    0.0000 S   0  0  0  0  0  0  0  0  0  0  0  0
  1  2  1  0  0  0  0
  2  3  2  0  0  0  0
  3  4  2  0  0  0  0
M  END
> <Outcome>
1

$$$$

  Mrv2220 06282313592D          

  9  9  0  0  0  0            999 V2000
   -0.6351    2.1083    0.0000 C   0  0  0  0  0  0  0  0  0  0  0  0
   -0.6351    1.2833    0.0000 O   0  0  0  0  0  0  0  0  0  0  0  0
    0.0794    0.8708    0.0000 C   0  0  0  0  0  0  0  0  0  0  0  0
    0.0794    0.0458    0.0000 C   0  0  0  0  0  0  0  0  0  0  0  0
    0.7939   -0.3667    0.0000 C   0  0  0  0  0  0  0  0  0  0  0  0
    1.5083    0.0458    0.0000 C   0  0  0  0  0  0  0  0  0  0  0  0
    1.5083    0.8708    0.0000 C   0  0  0  0  0  0  0  0  0  0  0  0
    0.7939    1.2833    0.0000 C   0  0  0  0  0  0  0  0  0  0  0  0
    0.7939    2.1083    0.0000 O   0  0  0  0  0  0  0  0  0  0  0  0
  1  2  1  0  0  0  0
  2  3  1  0  0  0  0
  4  3  2  0  0  0  0
  5  4  1  0  0  0  0
  6  5  2  0  0  0  0
  7  6  1  0  0  0  0
  8  7  2  0  0  0  0
  3  8  1  0  0  0  0
  8  9  1  0  0  0  0
M  END
> <Outcome>
1

$$$$

  Mrv2220 06282313592D          

  6  6  0  0  0  0            999 V2000
    0.5678    1.9393    0.0000 C   0  0  0  0  0  0  0  0  0  0  0  0
    0.5678    1.1143    0.0000 C   0  0  0  0  0  0  0  0  0  0  0  0
   -0.0997    0.6294    0.0000 C   0  0  0  0  0  0  0  0  0  0  0  0
    0.1553   -0.1553    0.0000 O   0  0  0  0  0  0  0  0  0  0  0  0
    0.9803   -0.1553    0.0000 C   0  0  0  0  0  0  0  0  0  0  0  0
    1.2352    0.6294    0.0000 C   0  0  0  0  0  0  0  0  0  0  0  0
  1  2  1  0  0  0  0
  3  2  1  0  0  0  0
  4  3  1  0  0  0  0
  5  4  1  0  0  0  0
  6  5  1  0  0  0  0
  2  6  1  0  0  0  0
M  END
> <Outcome>
1

$$$$

  Mrv2220 06282313592D          

 21 20  0  0  0  0            999 V2000
   11.7118    3.4618    0.0000 C   0  0  0  0  0  0  0  0  0  0  0  0
   11.7118    4.2868    0.0000 C   0  0  0  0  0  0  0  0  0  0  0  0
   10.9974    4.6993    0.0000 C   0  0  0  0  0  0  0  0  0  0  0  0
   10.2829    4.2868    0.0000 O   0  0  0  0  0  0  0  0  0  0  0  0
    9.5684    4.6993    0.0000 C   0  0  0  0  0  0  0  0  0  0  0  0
    9.5684    5.5243    0.0000 C   0  0  0  0  0  0  0  0  0  0  0  0
    8.8539    4.2868    0.0000 C   0  0  0  0  0  0  0  0  0  0  0  0
    8.1395    4.6993    0.0000 O   0  0  0  0  0  0  0  0  0  0  0  0
    7.4250    4.2868    0.0000 C   0  0  0  0  0  0  0  0  0  0  0  0
    7.4250    3.4618    0.0000 O   0  0  0  0  0  0  0  0  0  0  0  0
    6.7105    4.6993    0.0000 C   0  0  0  0  0  0  0  0  0  0  0  0
    5.9961    4.2868    0.0000 C   0  0  0  0  0  0  0  0  0  0  0  0
   12.4263    4.6993    0.0000 O   0  0  0  0  0  0  0  0  0  0  0  0
   13.1408    4.2868    0.0000 C   0  0  0  0  0  0  0  0  0  0  0  0
   13.8552    4.6993    0.0000 C   0  0  0  0  0  0  0  0  0  0  0  0
   13.8552    5.5243    0.0000 C   0  0  0  0  0  0  0  0  0  0  0  0
   14.5697    4.2868    0.0000 O   0  0  0  0  0  0  0  0  0  0  0  0
   15.2842    4.6993    0.0000 C   0  0  0  0  0  0  0  0  0  0  0  0
   15.2842    5.5243    0.0000 O   0  0  0  0  0  0  0  0  0  0  0  0
   15.9987    4.2868    0.0000 C   0  0  0  0  0  0  0  0  0  0  0  0
   16.7131    4.6993    0.0000 C   0  0  0  0  0  0  0  0  0  0  0  0
  1  2  1  0  0  0  0
  2  3  1  0  0  0  0
  3  4  1  0  0  0  0
  4  5  1  0  0  0  0
  5  6  1  0  0  0  0
  5  7  1  0  0  0  0
  7  8  1  0  0  0  0
  8  9  1  0  0  0  0
  9 10  2  0  0  0  0
  9 11  1  0  0  0  0
 11 12  2  0  0  0  0
  2 13  1  0  0  0  0
 13 14  1  0  0  0  0
 14 15  1  0  0  0  0
 15 16  1  0  0  0  0
 15 17  1  0  0  0  0
 17 18  1  0  0  0  0
 18 19  2  0  0  0  0
 18 20  1  0  0  0  0
 20 21  2  0  0  0  0
M  END
> <Outcome>
1

$$$$

  Mrv2220 06282313592D          

 13 14  0  0  0  0            999 V2000
    0.7145   -2.8875    0.0000 O   0  0  0  0  0  0  0  0  0  0  0  0
    1.4289   -2.4750    0.0000 C   0  0  0  0  0  0  0  0  0  0  0  0
    2.1434   -2.8875    0.0000 O   0  0  0  0  0  0  0  0  0  0  0  0
    1.4289   -1.6500    0.0000 C   0  0  0  0  0  0  0  0  0  0  0  0
    0.7145   -1.2375    0.0000 C   0  0  0  0  0  0  0  0  0  0  0  0
    0.7145   -0.4125    0.0000 C   0  0  0  0  0  0  0  0  0  0  0  0
    1.4289   -0.0000    0.0000 C   0  0  0  0  0  0  0  0  0  0  0  0
    2.1434   -0.4125    0.0000 C   0  0  0  0  0  0  0  0  0  0  0  0
    2.8579   -0.0000    0.0000 C   0  0  0  0  0  0  0  0  0  0  0  0
    3.5724   -0.4125    0.0000 C   0  0  0  0  0  0  0  0  0  0  0  0
    3.5724   -1.2375    0.0000 C   0  0  0  0  0  0  0  0  0  0  0  0
    2.8579   -1.6500    0.0000 C   0  0  0  0  0  0  0  0  0  0  0  0
    2.1434   -1.2375    0.0000 C   0  0  0  0  0  0  0  0  0  0  0  0
  1  2  1  0  0  0  0
  2  3  2  0  0  0  0
  2  4  1  0  0  0  0
  5  4  2  0  0  0  0
  6  5  1  0  0  0  0
  7  6  2  0  0  0  0
  8  7  1  0  0  0  0
  8  9  2  0  0  0  0
  9 10  1  0  0  0  0
 10 11  2  0  0  0  0
 11 12  1  0  0  0  0
 12 13  2  0  0  0  0
  4 13  1  0  0  0  0
 13  8  1  0  0  0  0
M  END
> <Outcome>
1

$$$$

  Mrv2220 06282313592D          

 12 13  0  0  0  0            999 V2000
    1.8371   -1.7254    0.0000 C   0  0  0  0  0  0  0  0  0  0  0  0
    1.9233   -0.9049    0.0000 C   0  0  0  0  0  0  0  0  0  0  0  0
    2.6378   -1.3174    0.0000 C   0  0  0  0  0  0  0  0  0  0  0  0
    3.3523   -0.9049    0.0000 C   0  0  0  0  0  0  0  0  0  0  0  0
    3.3523   -0.0799    0.0000 C   0  0  0  0  0  0  0  0  0  0  0  0
    2.6378    0.3326    0.0000 C   0  0  0  0  0  0  0  0  0  0  0  0
    1.9233   -0.0799    0.0000 C   0  0  0  0  0  0  0  0  0  0  0  0
    1.1387    0.1750    0.0000 C   0  0  0  0  0  0  0  0  0  0  0  0
    0.8838    0.9596    0.0000 O   0  0  0  0  0  0  0  0  0  0  0  0
    0.6538   -0.4924    0.0000 O   0  0  0  0  0  0  0  0  0  0  0  0
    1.1387   -1.1599    0.0000 C   0  0  0  0  0  0  0  0  0  0  0  0
    0.8838   -1.9445    0.0000 O   0  0  0  0  0  0  0  0  0  0  0  0
  1  2  1  0  0  0  0
  3  2  1  0  0  0  0
  4  3  1  0  0  0  0
  5  4  1  0  0  0  0
  6  5  1  0  0  0  0
  7  6  2  0  0  0  0
  7  2  1  0  0  0  0
  8  7  1  0  0  0  0
  8  9  2  0  0  0  0
 10  8  1  0  0  0  0
 11 10  1  0  0  0  0
  2 11  1  0  0  0  0
 11 12  2  0  0  0  0
M  END
> <Outcome>
1

$$$$

  Mrv2220 06282313592D          

  5  4  0  0  0  0            999 V2000
    2.4750   -1.4289    0.0000 C   0  0  0  0  0  0  0  0  0  0  0  0
    2.0625   -0.7145    0.0000 C   0  0  0  0  0  0  0  0  0  0  0  0
    1.2375   -0.7145    0.0000 C   0  0  0  0  0  0  0  0  0  0  0  0
    0.8250   -0.0000    0.0000 C   0  0  0  0  0  0  0  0  0  0  0  0
    0.0000   -0.0000    0.0000 O   0  0  0  0  0  0  0  0  0  0  0  0
  1  2  1  0  0  0  0
  2  3  1  0  0  0  0
  3  4  1  0  0  0  0
  4  5  1  0  0  0  0
M  END
> <Outcome>
1

$$$$

  Mrv2220 06282313592D          

  8  8  0  0  0  0            999 V2000
    0.7740    2.5388    0.0000 C   0  0  0  0  0  0  0  0  0  0  0  0
    0.0596    2.1263    0.0000 N   0  3  0  0  0  0  0  0  0  0  0  0
   -0.3529    2.8408    0.0000 C   0  0  0  0  0  0  0  0  0  0  0  0
    0.4721    1.4118    0.0000 C   0  0  0  0  0  0  0  0  0  0  0  0
   -0.6549    1.7138    0.0000 C   0  0  0  0  0  0  0  0  0  0  0  0
   -0.6549    0.8888    0.0000 C   0  0  0  0  0  0  0  0  0  0  0  0
   -1.0674    0.1743    0.0000 C   0  0  0  0  0  0  0  0  0  0  0  0
   -0.2424    0.1743    0.0000 O   0  0  0  0  0  0  0  0  0  0  0  0
  1  2  1  0  0  0  0
  2  3  1  0  0  0  0
  2  4  1  0  0  0  0
  2  5  1  0  0  0  0
  5  6  1  0  0  0  0
  7  6  1  0  0  0  0
  8  7  1  0  0  0  0
  6  8  1  0  0  0  0
M  CHG  1   2   1
M  END
> <Outcome>
1

$$$$

  Mrv2220 06282313592D          

 11 10  0  0  0  0            999 V2000
    1.7605    1.8414    0.0000 C   0  0  0  0  0  0  0  0  0  0  0  0
    2.4750    1.4289    0.0000 C   0  0  0  0  0  0  0  0  0  0  0  0
    2.4750    0.6039    0.0000 C   0  0  0  0  0  0  0  0  0  0  0  0
    3.1895    1.8414    0.0000 C   0  0  0  0  0  0  0  0  0  0  0  0
    3.1895    2.6664    0.0000 O   0  0  0  0  0  0  0  0  0  0  0  0
    3.9039    1.4289    0.0000 O   0  0  0  0  0  0  0  0  0  0  0  0
    4.6184    1.8414    0.0000 C   0  0  0  0  0  0  0  0  0  0  0  0
    4.6184    2.6664    0.0000 O   0  0  0  0  0  0  0  0  0  0  0  0
    5.3329    1.4289    0.0000 C   0  0  0  0  0  0  0  0  0  0  0  0
    6.0474    1.8414    0.0000 C   0  0  0  0  0  0  0  0  0  0  0  0
    5.3329    0.6039    0.0000 C   0  0  0  0  0  0  0  0  0  0  0  0
  1  2  1  0  0  0  0
  2  3  1  0  0  0  0
  2  4  1  0  0  0  0
  4  5  2  0  0  0  0
  4  6  1  0  0  0  0
  6  7  1  0  0  0  0
  7  8  2  0  0  0  0
  7  9  1  0  0  0  0
  9 10  1  0  0  0  0
  9 11  1  0  0  0  0
M  END
> <Outcome>
1

$$$$

  Mrv2220 06282313592D          

 12 13  0  0  0  0            999 V2000
   -0.7145   -0.4125    0.0000 C   0  0  0  0  0  0  0  0  0  0  0  0
    0.0000   -0.0000    0.0000 O   0  0  0  0  0  0  0  0  0  0  0  0
    0.7145   -0.4125    0.0000 C   0  0  0  0  0  0  0  0  0  0  0  0
    1.4289    0.0000    0.0000 C   0  0  0  0  0  0  0  0  0  0  0  0
    2.1434   -0.4125    0.0000 C   0  0  0  0  0  0  0  0  0  0  0  0
    2.8579    0.0000    0.0000 C   0  0  0  0  0  0  0  0  0  0  0  0
    3.5724   -0.4125    0.0000 C   0  0  0  0  0  0  0  0  0  0  0  0
    3.5724   -1.2375    0.0000 C   0  0  0  0  0  0  0  0  0  0  0  0
    2.8579   -1.6500    0.0000 C   0  0  0  0  0  0  0  0  0  0  0  0
    2.1434   -1.2375    0.0000 C   0  0  0  0  0  0  0  0  0  0  0  0
    1.4289   -1.6500    0.0000 C   0  0  0  0  0  0  0  0  0  0  0  0
    0.7145   -1.2375    0.0000 C   0  0  0  0  0  0  0  0  0  0  0  0
  1  2  1  0  0  0  0
  2  3  1  0  0  0  0
  4  3  1  0  0  0  0
  5  4  2  0  0  0  0
  5  6  1  0  0  0  0
  6  7  2  0  0  0  0
  7  8  1  0  0  0  0
  8  9  2  0  0  0  0
  9 10  1  0  0  0  0
 10  5  1  0  0  0  0
 11 10  2  0  0  0  0
 12 11  1  0  0  0  0
  3 12  2  0  0  0  0
M  END
> <Outcome>
1

$$$$

  Mrv2220 06282313592D          

  9  8  0  0  0  0            999 V2000
    1.7605    1.8414    0.0000 C   0  0  0  0  0  0  0  0  0  0  0  0
    2.4750    1.4289    0.0000 C   0  0  0  0  0  0  0  0  0  0  0  0
    2.4750    0.6039    0.0000 O   0  0  0  0  0  0  0  0  0  0  0  0
    3.1895    1.8414    0.0000 C   0  0  0  0  0  0  0  0  0  0  0  0
    3.9039    1.4289    0.0000 N   0  0  0  0  0  0  0  0  0  0  0  0
    4.6184    1.8414    0.0000 C   0  0  0  0  0  0  0  0  0  0  0  0
    5.3329    1.4289    0.0000 C   0  0  0  0  0  0  0  0  0  0  0  0
    6.0474    1.8414    0.0000 C   0  0  0  0  0  0  0  0  0  0  0  0
    5.3329    0.6039    0.0000 O   0  0  0  0  0  0  0  0  0  0  0  0
  1  2  1  0  0  0  0
  2  3  1  0  0  0  0
  2  4  1  0  0  0  0
  4  5  1  0  0  0  0
  5  6  1  0  0  0  0
  6  7  1  0  0  0  0
  7  8  1  0  0  0  0
  7  9  1  0  0  0  0
M  END
> <Outcome>
1

$$$$

  Mrv2220 06282313592D          

 15 14  0  0  0  0            999 V2000
    5.4730    3.9849    0.0000 O   0  0  0  0  0  0  0  0  0  0  0  0
    6.1875    3.5724    0.0000 C   0  0  0  0  0  0  0  0  0  0  0  0
    6.1875    2.7474    0.0000 O   0  0  0  0  0  0  0  0  0  0  0  0
    6.9020    3.9849    0.0000 C   0  0  0  0  0  0  0  0  0  0  0  0
    7.6164    3.5724    0.0000 C   0  0  0  0  0  0  0  0  0  0  0  0
    8.3309    3.9849    0.0000 C   0  0  0  0  0  0  0  0  0  0  0  0
    9.0454    3.5724    0.0000 C   0  0  0  0  0  0  0  0  0  0  0  0
    9.7599    3.9849    0.0000 C   0  0  0  0  0  0  0  0  0  0  0  0
   10.4743    3.5724    0.0000 C   0  0  0  0  0  0  0  0  0  0  0  0
   11.1888    3.9849    0.0000 C   0  0  0  0  0  0  0  0  0  0  0  0
   11.9033    3.5724    0.0000 C   0  0  0  0  0  0  0  0  0  0  0  0
   12.6177    3.9849    0.0000 C   0  0  0  0  0  0  0  0  0  0  0  0
   13.3322    3.5724    0.0000 C   0  0  0  0  0  0  0  0  0  0  0  0
   14.0467    3.9849    0.0000 O   0  0  0  0  0  0  0  0  0  0  0  0
   13.3322    2.7474    0.0000 O   0  0  0  0  0  0  0  0  0  0  0  0
  1  2  1  0  0  0  0
  2  3  2  0  0  0  0
  2  4  1  0  0  0  0
  4  5  1  0  0  0  0
  5  6  1  0  0  0  0
  6  7  1  0  0  0  0
  7  8  1  0  0  0  0
  8  9  1  0  0  0  0
  9 10  1  0  0  0  0
 10 11  1  0  0  0  0
 11 12  1  0  0  0  0
 12 13  1  0  0  0  0
 13 14  1  0  0  0  0
 13 15  2  0  0  0  0
M  END
> <Outcome>
1

$$$$

  Mrv2220 06282313592D          

  6  6  0  0  0  0            999 V2000
    0.5678    1.9393    0.0000 C   0  0  0  0  0  0  0  0  0  0  0  0
    0.5678    1.1143    0.0000 C   0  0  0  0  0  0  0  0  0  0  0  0
   -0.0997    0.6294    0.0000 N   0  0  0  0  0  0  0  0  0  0  0  0
    0.1553   -0.1553    0.0000 C   0  0  0  0  0  0  0  0  0  0  0  0
    0.9803   -0.1553    0.0000 C   0  0  0  0  0  0  0  0  0  0  0  0
    1.2352    0.6294    0.0000 N   0  0  0  0  0  0  0  0  0  0  0  0
  1  2  1  0  0  0  0
  3  2  1  0  0  0  0
  4  3  1  0  0  0  0
  5  4  2  0  0  0  0
  6  5  1  0  0  0  0
  2  6  2  0  0  0  0
M  END
> <Outcome>
1

$$$$

  Mrv2220 06282313592D          

 31 32  0  0  0  0            999 V2000
   -1.8692    0.7625    0.0000 C   0  0  0  0  0  0  0  0  0  0  0  0
   -2.2817    1.4770    0.0000 C   0  0  0  0  0  0  0  0  0  0  0  0
   -2.6942    2.1915    0.0000 C   0  0  0  0  0  0  0  0  0  0  0  0
   -2.9962    1.0645    0.0000 C   0  0  0  0  0  0  0  0  0  0  0  0
   -3.7106    1.4770    0.0000 C   0  0  0  0  0  0  0  0  0  0  0  0
   -4.4251    1.0645    0.0000 C   0  0  0  0  0  0  0  0  0  0  0  0
   -5.1396    1.4770    0.0000 Br  0  0  0  0  0  0  0  0  0  0  0  0
   -4.4251    0.2395    0.0000 C   0  0  0  0  0  0  0  0  0  0  0  0
   -5.1396   -0.1730    0.0000 O   0  0  0  0  0  0  0  0  0  0  0  0
   -5.1396   -0.9980    0.0000 C   0  0  0  0  0  0  0  0  0  0  0  0
   -5.8541   -1.4105    0.0000 C   0  0  0  0  0  0  0  0  0  0  0  0
   -6.5685   -0.9980    0.0000 Br  0  0  0  0  0  0  0  0  0  0  0  0
   -5.8541   -2.2355    0.0000 C   0  0  0  0  0  0  0  0  0  0  0  0
   -6.5685   -2.6480    0.0000 Br  0  0  0  0  0  0  0  0  0  0  0  0
   -3.7106   -0.1730    0.0000 C   0  0  0  0  0  0  0  0  0  0  0  0
   -3.7106   -0.9980    0.0000 Br  0  0  0  0  0  0  0  0  0  0  0  0
   -2.9962    0.2395    0.0000 C   0  0  0  0  0  0  0  0  0  0  0  0
   -1.5672    1.8895    0.0000 C   0  0  0  0  0  0  0  0  0  0  0  0
   -0.8528    1.4770    0.0000 C   0  0  0  0  0  0  0  0  0  0  0  0
   -0.1383    1.8895    0.0000 C   0  0  0  0  0  0  0  0  0  0  0  0
    0.5762    1.4770    0.0000 Br  0  0  0  0  0  0  0  0  0  0  0  0
   -0.1383    2.7145    0.0000 C   0  0  0  0  0  0  0  0  0  0  0  0
    0.5762    3.1270    0.0000 O   0  0  0  0  0  0  0  0  0  0  0  0
    1.2907    2.7145    0.0000 C   0  0  0  0  0  0  0  0  0  0  0  0
    2.0051    3.1270    0.0000 C   0  0  0  0  0  0  0  0  0  0  0  0
    2.0051    3.9520    0.0000 Br  0  0  0  0  0  0  0  0  0  0  0  0
    2.7196    2.7145    0.0000 C   0  0  0  0  0  0  0  0  0  0  0  0
    3.4341    3.1270    0.0000 Br  0  0  0  0  0  0  0  0  0  0  0  0
   -0.8528    3.1270    0.0000 C   0  0  0  0  0  0  0  0  0  0  0  0
   -0.8528    3.9520    0.0000 Br  0  0  0  0  0  0  0  0  0  0  0  0
   -1.5672    2.7145    0.0000 C   0  0  0  0  0  0  0  0  0  0  0  0
  1  2  1  0  0  0  0
  2  3  1  0  0  0  0
  2  4  1  0  0  0  0
  5  4  2  0  0  0  0
  6  5  1  0  0  0  0
  6  7  1  0  0  0  0
  8  6  2  0  0  0  0
  8  9  1  0  0  0  0
  9 10  1  0  0  0  0
 10 11  1  0  0  0  0
 11 12  1  0  0  0  0
 11 13  1  0  0  0  0
 13 14  1  0  0  0  0
 15  8  1  0  0  0  0
 15 16  1  0  0  0  0
 17 15  2  0  0  0  0
  4 17  1  0  0  0  0
  2 18  1  0  0  0  0
 19 18  2  0  0  0  0
 20 19  1  0  0  0  0
 20 21  1  0  0  0  0
 22 20  2  0  0  0  0
 22 23  1  0  0  0  0
 23 24  1  0  0  0  0
 24 25  1  0  0  0  0
 25 26  1  0  0  0  0
 25 27  1  0  0  0  0
 27 28  1  0  0  0  0
 29 22  1  0  0  0  0
 29 30  1  0  0  0  0
 31 29  2  0  0  0  0
 18 31  1  0  0  0  0
M  END
> <Outcome>
1

$$$$

  Mrv2220 06282313592D          

  6  6  0  0  0  0            999 V2000
    0.5677    1.9392    0.0000 C   0  0  0  0  0  0  0  0  0  0  0  0
    0.5677    1.1142    0.0000 N   0  0  0  0  0  0  0  0  0  0  0  0
   -0.0997    0.6293    0.0000 C   0  0  0  0  0  0  0  0  0  0  0  0
    0.1552   -0.1553    0.0000 N   0  0  0  0  0  0  0  0  0  0  0  0
    0.9802   -0.1553    0.0000 C   0  0  0  0  0  0  0  0  0  0  0  0
    1.2352    0.6293    0.0000 C   0  0  0  0  0  0  0  0  0  0  0  0
  1  2  1  0  0  0  0
  3  2  1  0  0  0  0
  4  3  2  0  0  0  0
  5  4  1  0  0  0  0
  6  5  2  0  0  0  0
  2  6  1  0  0  0  0
M  END
> <Outcome>
1

$$$$

  Mrv2220 06282313592D          

 18 18  0  0  0  0            999 V2000
   -0.0877   -7.2678    0.0000 C   0  0  0  0  0  0  0  0  0  0  0  0
    0.3248   -6.5533    0.0000 C   0  0  0  0  0  0  0  0  0  0  0  0
   -0.0877   -5.8388    0.0000 O   0  0  0  0  0  0  0  0  0  0  0  0
    1.1498   -6.5533    0.0000 O   0  0  0  0  0  0  0  0  0  0  0  0
    1.5623   -5.8388    0.0000 C   0  0  0  0  0  0  0  0  0  0  0  0
    2.3873   -5.8388    0.0000 C   0  0  0  0  0  0  0  0  0  0  0  0
    2.7998   -5.1243    0.0000 C   0  0  0  0  0  0  0  0  0  0  0  0
    3.6248   -5.1243    0.0000 O   0  0  0  0  0  0  0  0  0  0  0  0
    4.0373   -4.4099    0.0000 C   0  0  0  0  0  0  0  0  0  0  0  0
    4.8623   -4.4099    0.0000 C   0  0  0  0  0  0  0  0  0  0  0  0
    5.2748   -3.6954    0.0000 C   0  0  0  0  0  0  0  0  0  0  0  0
    4.8623   -2.9809    0.0000 C   0  0  0  0  0  0  0  0  0  0  0  0
    4.0373   -2.9809    0.0000 C   0  0  0  0  0  0  0  0  0  0  0  0
    3.6248   -3.6954    0.0000 C   0  0  0  0  0  0  0  0  0  0  0  0
    2.7998   -6.5533    0.0000 O   0  0  0  0  0  0  0  0  0  0  0  0
    3.6248   -6.5533    0.0000 C   0  0  0  0  0  0  0  0  0  0  0  0
    4.0373   -5.8388    0.0000 C   0  0  0  0  0  0  0  0  0  0  0  0
    4.0373   -7.2678    0.0000 O   0  0  0  0  0  0  0  0  0  0  0  0
  1  2  1  0  0  0  0
  2  3  2  0  0  0  0
  2  4  1  0  0  0  0
  4  5  1  0  0  0  0
  5  6  1  0  0  0  0
  6  7  1  0  0  0  0
  7  8  1  0  0  0  0
  8  9  1  0  0  0  0
 10  9  1  0  0  0  0
 11 10  2  0  0  0  0
 12 11  1  0  0  0  0
 13 12  2  0  0  0  0
 14 13  1  0  0  0  0
  9 14  2  0  0  0  0
  6 15  1  0  0  0  0
 15 16  1  0  0  0  0
 16 17  1  0  0  0  0
 16 18  2  0  0  0  0
M  END
> <Outcome>
1

$$$$

  Mrv2220 06282313592D          

  9  9  0  0  0  0            999 V2000
    2.1434   -0.4125    0.0000 Cl  0  0  0  0  0  0  0  0  0  0  0  0
    1.4289   -0.0000    0.0000 C   0  0  0  0  0  0  0  0  0  0  0  0
    1.4289    0.8250    0.0000 N   0  0  0  0  0  0  0  0  0  0  0  0
    0.7145    1.2375    0.0000 C   0  0  0  0  0  0  0  0  0  0  0  0
    0.7145    2.0625    0.0000 Cl  0  0  0  0  0  0  0  0  0  0  0  0
   -0.0000    0.8250    0.0000 N   0  0  0  0  0  0  0  0  0  0  0  0
   -0.0000    0.0000    0.0000 C   0  0  0  0  0  0  0  0  0  0  0  0
   -0.7145   -0.4125    0.0000 Cl  0  0  0  0  0  0  0  0  0  0  0  0
    0.7145   -0.4125    0.0000 N   0  0  0  0  0  0  0  0  0  0  0  0
  1  2  1  0  0  0  0
  3  2  1  0  0  0  0
  4  3  2  0  0  0  0
  4  5  1  0  0  0  0
  6  4  1  0  0  0  0
  7  6  2  0  0  0  0
  7  8  1  0  0  0  0
  9  7  1  0  0  0  0
  2  9  2  0  0  0  0
M  END
> <Outcome>
1

$$$$

  Mrv2220 06282313592D          

 11 11  0  0  0  0            999 V2000
    2.5981   -1.2000    0.0000 C   0  0  0  0  0  0  0  0  0  0  0  0
    1.8836   -0.7875    0.0000 C   0  0  0  0  0  0  0  0  0  0  0  0
    1.8836    0.0375    0.0000 C   0  0  0  0  0  0  0  0  0  0  0  0
    1.1691    0.4500    0.0000 C   0  0  0  0  0  0  0  0  0  0  0  0
    1.1691    1.2750    0.0000 O   0  0  0  0  0  0  0  0  0  0  0  0
    0.4547    0.0375    0.0000 C   0  0  0  0  0  0  0  0  0  0  0  0
   -0.2598    0.4500    0.0000 C   0  0  0  0  0  0  0  0  0  0  0  0
   -0.9743    0.0375    0.0000 C   0  0  0  0  0  0  0  0  0  0  0  0
   -0.2598    1.2750    0.0000 C   0  0  0  0  0  0  0  0  0  0  0  0
    0.4547   -0.7875    0.0000 C   0  0  0  0  0  0  0  0  0  0  0  0
    1.1691   -1.2000    0.0000 C   0  0  0  0  0  0  0  0  0  0  0  0
  1  2  1  0  0  0  0
  3  2  1  0  0  0  0
  4  3  2  0  0  0  0
  4  5  1  0  0  0  0
  6  4  1  0  0  0  0
  6  7  1  0  0  0  0
  7  8  1  0  0  0  0
  7  9  1  0  0  0  0
 10  6  2  0  0  0  0
 11 10  1  0  0  0  0
  2 11  2  0  0  0  0
M  END
> <Outcome>
1

$$$$

  Mrv2220 06282313592D          

  6  5  0  0  0  0            999 V2000
   -0.1913    0.7146    0.0000 C   0  0  0  0  0  0  0  0  0  0  0  0
    0.5231    1.1271    0.0000 C   0  0  0  0  0  0  0  0  0  0  0  0
    1.2376    0.7146    0.0000 N   0  0  0  0  0  0  0  0  0  0  0  0
    1.9521    1.1271    0.0000 C   0  0  0  0  0  0  0  0  0  0  0  0
    2.6666    0.7146    0.0000 C   0  0  0  0  0  0  0  0  0  0  0  0
    3.3810    1.1271    0.0000 O   0  0  0  0  0  0  0  0  0  0  0  0
  1  2  1  0  0  0  0
  2  3  1  0  0  0  0
  3  4  1  0  0  0  0
  4  5  1  0  0  0  0
  5  6  1  0  0  0  0
M  END
> <Outcome>
1

$$$$

  Mrv2220 06282313592D          

 10  9  0  0  0  0            999 V2000
    3.3000   -1.4289    0.0000 C   0  0  0  0  0  0  0  0  0  0  0  0
    2.4750   -1.4289    0.0000 C   0  0  0  0  0  0  0  0  0  0  0  0
    2.4750   -0.6039    0.0000 C   0  0  0  0  0  0  0  0  0  0  0  0
    2.4750   -2.2539    0.0000 C   0  0  0  0  0  0  0  0  0  0  0  0
    1.6500   -1.4289    0.0000 C   0  0  0  0  0  0  0  0  0  0  0  0
    1.2375   -0.7145    0.0000 C   0  0  0  0  0  0  0  0  0  0  0  0
    1.9520   -0.3020    0.0000 C   0  0  0  0  0  0  0  0  0  0  0  0
    0.5230   -1.1270    0.0000 C   0  0  0  0  0  0  0  0  0  0  0  0
    0.8250    0.0000    0.0000 O   0  0  0  0  0  0  0  0  0  0  0  0
    0.0000    0.0000    0.0000 O   0  0  0  0  0  0  0  0  0  0  0  0
  1  2  1  0  0  0  0
  2  3  1  0  0  0  0
  2  4  1  0  0  0  0
  2  5  1  0  0  0  0
  5  6  1  0  0  0  0
  6  7  1  0  0  0  0
  6  8  1  0  0  0  0
  6  9  1  0  0  0  0
  9 10  1  0  0  0  0
M  END
> <Outcome>
1

$$$$

  Mrv2220 06282313592D          

 25 26  0  0  0  0            999 V2000
   -0.3392   -1.2375    0.0000 C   0  0  0  0  0  0  0  0  0  0  0  0
    0.4858   -1.2375    0.0000 C   0  0  0  0  0  0  0  0  0  0  0  0
    1.3108   -1.2375    0.0000 C   0  0  0  0  0  0  0  0  0  0  0  0
    0.4858   -0.4125    0.0000 C   0  0  0  0  0  0  0  0  0  0  0  0
    1.2003    0.0000    0.0000 C   0  0  0  0  0  0  0  0  0  0  0  0
    1.2003    0.8250    0.0000 C   0  0  0  0  0  0  0  0  0  0  0  0
    0.4858    1.2375    0.0000 C   0  0  0  0  0  0  0  0  0  0  0  0
    0.4858    2.0625    0.0000 O   0  0  0  0  0  0  0  0  0  0  0  0
   -0.2286    2.4750    0.0000 C   0  0  0  0  0  0  0  0  0  0  0  0
   -0.2286    3.3000    0.0000 C   0  0  0  0  0  0  0  0  0  0  0  0
   -0.9431    3.7125    0.0000 C   0  0  0  0  0  0  0  0  0  0  0  0
    0.4858    3.7125    0.0000 O   0  0  0  0  0  0  0  0  0  0  0  0
   -0.2286    0.8250    0.0000 C   0  0  0  0  0  0  0  0  0  0  0  0
   -0.2286    0.0000    0.0000 C   0  0  0  0  0  0  0  0  0  0  0  0
    0.4858   -2.0625    0.0000 C   0  0  0  0  0  0  0  0  0  0  0  0
   -0.2286   -2.4750    0.0000 C   0  0  0  0  0  0  0  0  0  0  0  0
   -0.2286   -3.3000    0.0000 C   0  0  0  0  0  0  0  0  0  0  0  0
    0.4858   -3.7125    0.0000 C   0  0  0  0  0  0  0  0  0  0  0  0
    0.4858   -4.5375    0.0000 O   0  0  0  0  0  0  0  0  0  0  0  0
    1.2003   -4.9500    0.0000 C   0  0  0  0  0  0  0  0  0  0  0  0
    1.2003   -5.7750    0.0000 C   0  0  0  0  0  0  0  0  0  0  0  0
    1.9148   -6.1875    0.0000 C   0  0  0  0  0  0  0  0  0  0  0  0
    0.4858   -6.1875    0.0000 O   0  0  0  0  0  0  0  0  0  0  0  0
    1.2003   -3.3000    0.0000 C   0  0  0  0  0  0  0  0  0  0  0  0
    1.2003   -2.4750    0.0000 C   0  0  0  0  0  0  0  0  0  0  0  0
  1  2  1  0  0  0  0
  2  3  1  0  0  0  0
  2  4  1  0  0  0  0
  5  4  1  0  0  0  0
  6  5  2  0  0  0  0
  7  6  1  0  0  0  0
  7  8  1  0  0  0  0
  8  9  1  0  0  0  0
  9 10  1  0  0  0  0
 10 11  1  0  0  0  0
 10 12  1  0  0  0  0
 13  7  2  0  0  0  0
 14 13  1  0  0  0  0
  4 14  2  0  0  0  0
  2 15  1  0  0  0  0
 16 15  1  0  0  0  0
 17 16  2  0  0  0  0
 18 17  1  0  0  0  0
 18 19  1  0  0  0  0
 19 20  1  0  0  0  0
 20 21  1  0  0  0  0
 21 22  1  0  0  0  0
 21 23  1  0  0  0  0
 24 18  2  0  0  0  0
 25 24  1  0  0  0  0
 15 25  2  0  0  0  0
M  END
> <Outcome>
1

$$$$

  Mrv2220 06282313592D          

 32 34  0  0  0  0            999 V2000
   10.6501  -10.1965    0.0000 C   0  0  0  0  0  0  0  0  0  0  0  0
    9.9356   -9.7840    0.0000 N   0  0  0  0  0  0  0  0  0  0  0  0
    9.9356   -8.9590    0.0000 C   0  0  0  0  0  0  0  0  0  0  0  0
   10.6501   -8.5465    0.0000 O   0  0  0  0  0  0  0  0  0  0  0  0
    9.2211   -8.5465    0.0000 C   0  0  0  0  0  0  0  0  0  0  0  0
    9.2211   -7.7215    0.0000 C   0  0  0  0  0  0  0  0  0  0  0  0
    8.5067   -7.3090    0.0000 C   0  0  0  0  0  0  0  0  0  0  0  0
    8.5067   -6.4840    0.0000 O   0  0  0  0  0  0  0  0  0  0  0  0
    7.7922   -6.0715    0.0000 C   0  0  0  0  0  0  0  0  0  0  0  0
    7.7922   -5.2465    0.0000 C   0  0  0  0  0  0  0  0  0  0  0  0
    7.0777   -4.8340    0.0000 C   0  0  0  0  0  0  0  0  0  0  0  0
    6.3633   -5.2465    0.0000 C   0  0  0  0  0  0  0  0  0  0  0  0
    5.6488   -4.8340    0.0000 N   0  0  0  0  0  0  0  0  0  0  0  0
    4.9343   -5.2465    0.0000 C   0  0  0  0  0  0  0  0  0  0  0  0
    4.9343   -6.0715    0.0000 O   0  0  0  0  0  0  0  0  0  0  0  0
    4.2198   -4.8340    0.0000 N   0  0  0  0  0  0  0  0  0  0  0  0
    3.5054   -5.2465    0.0000 C   0  0  0  0  0  0  0  0  0  0  0  0
    2.7909   -4.8340    0.0000 C   0  0  0  0  0  0  0  0  0  0  0  0
    2.0764   -5.2465    0.0000 C   0  0  0  0  0  0  0  0  0  0  0  0
    1.3620   -4.8340    0.0000 C   0  0  0  0  0  0  0  0  0  0  0  0
    0.6475   -4.4215    0.0000 F   0  0  0  0  0  0  0  0  0  0  0  0
    1.7745   -4.1195    0.0000 F   0  0  0  0  0  0  0  0  0  0  0  0
    0.9495   -5.5484    0.0000 F   0  0  0  0  0  0  0  0  0  0  0  0
    2.0764   -6.0715    0.0000 C   0  0  0  0  0  0  0  0  0  0  0  0
    1.3620   -6.4840    0.0000 Cl  0  0  0  0  0  0  0  0  0  0  0  0
    2.7909   -6.4840    0.0000 C   0  0  0  0  0  0  0  0  0  0  0  0
    3.5054   -6.0715    0.0000 C   0  0  0  0  0  0  0  0  0  0  0  0
    6.3633   -6.0715    0.0000 C   0  0  0  0  0  0  0  0  0  0  0  0
    7.0777   -6.4840    0.0000 C   0  0  0  0  0  0  0  0  0  0  0  0
    7.7922   -7.7215    0.0000 C   0  0  0  0  0  0  0  0  0  0  0  0
    7.7922   -8.5465    0.0000 C   0  0  0  0  0  0  0  0  0  0  0  0
    8.5067   -8.9590    0.0000 N   0  0  0  0  0  0  0  0  0  0  0  0
  1  2  1  0  0  0  0
  2  3  1  0  0  0  0
  3  4  2  0  0  0  0
  3  5  1  0  0  0  0
  6  5  2  0  0  0  0
  7  6  1  0  0  0  0
  7  8  1  0  0  0  0
  8  9  1  0  0  0  0
 10  9  1  0  0  0  0
 11 10  2  0  0  0  0
 12 11  1  0  0  0  0
 12 13  1  0  0  0  0
 13 14  1  0  0  0  0
 14 15  2  0  0  0  0
 14 16  1  0  0  0  0
 16 17  1  0  0  0  0
 18 17  1  0  0  0  0
 19 18  2  0  0  0  0
 19 20  1  0  0  0  0
 20 21  1  0  0  0  0
 20 22  1  0  0  0  0
 20 23  1  0  0  0  0
 24 19  1  0  0  0  0
 24 25  1  0  0  0  0
 26 24  2  0  0  0  0
 27 26  1  0  0  0  0
 17 27  2  0  0  0  0
 28 12  2  0  0  0  0
 29 28  1  0  0  0  0
  9 29  2  0  0  0  0
 30  7  2  0  0  0  0
 31 30  1  0  0  0  0
 32 31  2  0  0  0  0
  5 32  1  0  0  0  0
M  END
> <Outcome>
1

$$$$

  Mrv2220 06282313592D          

 17 16  0  0  0  0            999 V2000
    3.5211    2.8579    0.0000 C   0  0  0  0  0  0  0  0  0  0  0  0
    4.2355    3.2704    0.0000 C   0  0  0  0  0  0  0  0  0  0  0  0
    4.9500    2.8579    0.0000 C   0  0  0  0  0  0  0  0  0  0  0  0
    5.6645    3.2704    0.0000 C   0  0  0  0  0  0  0  0  0  0  0  0
    6.3789    2.8579    0.0000 C   0  0  0  0  0  0  0  0  0  0  0  0
    7.0934    3.2704    0.0000 C   0  0  0  0  0  0  0  0  0  0  0  0
    7.8079    2.8579    0.0000 C   0  0  0  0  0  0  0  0  0  0  0  0
    8.5224    3.2704    0.0000 C   0  0  0  0  0  0  0  0  0  0  0  0
    9.2368    2.8579    0.0000 C   0  0  0  0  0  0  0  0  0  0  0  0
    9.9513    3.2704    0.0000 C   0  0  0  0  0  0  0  0  0  0  0  0
   10.6658    2.8579    0.0000 C   0  0  0  0  0  0  0  0  0  0  0  0
   11.3802    3.2704    0.0000 C   0  0  0  0  0  0  0  0  0  0  0  0
   12.0947    2.8579    0.0000 O   0  0  0  0  0  0  0  0  0  0  0  0
   12.8092    3.2704    0.0000 S   0  0  0  0  0  0  0  0  0  0  0  0
   13.5237    3.6829    0.0000 O   0  0  0  0  0  0  0  0  0  0  0  0
   13.2217    2.5559    0.0000 O   0  0  0  0  0  0  0  0  0  0  0  0
   12.3967    3.9849    0.0000 O   0  0  0  0  0  0  0  0  0  0  0  0
  1  2  1  0  0  0  0
  2  3  1  0  0  0  0
  3  4  1  0  0  0  0
  4  5  1  0  0  0  0
  5  6  1  0  0  0  0
  6  7  1  0  0  0  0
  7  8  1  0  0  0  0
  8  9  1  0  0  0  0
  9 10  1  0  0  0  0
 10 11  1  0  0  0  0
 11 12  1  0  0  0  0
 12 13  1  0  0  0  0
 13 14  1  0  0  0  0
 14 15  1  0  0  0  0
 14 16  2  0  0  0  0
 14 17  2  0  0  0  0
M  END
> <Outcome>
1

$$$$

  Mrv2220 06282313592D          

 13 12  0  0  0  0            999 V2000
   -2.0329   -1.4290    0.0000 C   0  0  0  0  0  0  0  0  0  0  0  0
   -1.6204   -0.7145    0.0000 Si  0  0  0  0  0  0  0  0  0  0  0  0
   -0.9059   -1.1270    0.0000 C   0  0  0  0  0  0  0  0  0  0  0  0
   -0.1914   -0.7145    0.0000 C   0  0  0  0  0  0  0  0  0  0  0  0
    0.5230   -1.1270    0.0000 C   0  0  0  0  0  0  0  0  0  0  0  0
    1.2375   -0.7145    0.0000 N   0  0  0  0  0  0  0  0  0  0  0  0
    1.9520   -1.1270    0.0000 C   0  0  0  0  0  0  0  0  0  0  0  0
    2.6664   -0.7145    0.0000 C   0  0  0  0  0  0  0  0  0  0  0  0
    3.3809   -1.1270    0.0000 N   0  0  0  0  0  0  0  0  0  0  0  0
   -2.3349   -0.3020    0.0000 O   0  0  0  0  0  0  0  0  0  0  0  0
   -3.0493   -0.7145    0.0000 C   0  0  0  0  0  0  0  0  0  0  0  0
   -1.2079   -0.0000    0.0000 O   0  0  0  0  0  0  0  0  0  0  0  0
   -0.3829   -0.0000    0.0000 C   0  0  0  0  0  0  0  0  0  0  0  0
  1  2  1  0  0  0  0
  2  3  1  0  0  0  0
  3  4  1  0  0  0  0
  4  5  1  0  0  0  0
  5  6  1  0  0  0  0
  6  7  1  0  0  0  0
  7  8  1  0  0  0  0
  8  9  1  0  0  0  0
  2 10  1  0  0  0  0
 10 11  1  0  0  0  0
  2 12  1  0  0  0  0
 12 13  1  0  0  0  0
M  END
> <Outcome>
1

$$$$

  Mrv2220 06282313592D          

  6  5  0  0  0  0            999 V2000
    0.1105   -1.2375    0.0000 C   0  0  0  0  0  0  0  0  0  0  0  0
    0.8250   -0.8250    0.0000 C   0  0  0  0  0  0  0  0  0  0  0  0
    0.8250   -0.0000    0.0000 C   0  0  0  0  0  0  0  0  0  0  0  0
    0.8250    0.8250    0.0000 C   0  0  0  0  0  0  0  0  0  0  0  0
    1.6500   -0.0000    0.0000 C   0  0  0  0  0  0  0  0  0  0  0  0
   -0.0000   -0.0000    0.0000 O   0  0  0  0  0  0  0  0  0  0  0  0
  1  2  1  0  0  0  0
  2  3  1  0  0  0  0
  3  4  1  0  0  0  0
  3  5  1  0  0  0  0
  3  6  1  0  0  0  0
M  END
> <Outcome>
1

$$$$

  Mrv2220 06282313592D          

 30 29  0  0  0  0            999 V2000
    3.1895   -4.3164    0.0000 C   0  0  0  0  0  0  0  0  0  0  0  0
    3.1895   -3.4914    0.0000 C   0  0  0  0  0  0  0  0  0  0  0  0
    2.4750   -3.0789    0.0000 C   0  0  0  0  0  0  0  0  0  0  0  0
    2.8875   -2.3644    0.0000 C   0  0  0  0  0  0  0  0  0  0  0  0
    3.7125   -2.3644    0.0000 O   0  0  0  0  0  0  0  0  0  0  0  0
    4.1250   -3.0789    0.0000 C   0  0  0  0  0  0  0  0  0  0  0  0
    4.9500   -3.0789    0.0000 C   0  0  0  0  0  0  0  0  0  0  0  0
    5.3625   -3.7934    0.0000 O   0  0  0  0  0  0  0  0  0  0  0  0
    6.1875   -3.7934    0.0000 C   0  0  0  0  0  0  0  0  0  0  0  0
    6.6000   -3.0789    0.0000 O   0  0  0  0  0  0  0  0  0  0  0  0
    6.6000   -4.5079    0.0000 C   0  0  0  0  0  0  0  0  0  0  0  0
    7.4250   -4.5079    0.0000 C   0  0  0  0  0  0  0  0  0  0  0  0
    2.0625   -3.7934    0.0000 C   0  0  0  0  0  0  0  0  0  0  0  0
    2.4750   -4.5079    0.0000 O   0  0  0  0  0  0  0  0  0  0  0  0
    2.0625   -5.2223    0.0000 C   0  0  0  0  0  0  0  0  0  0  0  0
    2.4750   -5.9368    0.0000 C   0  0  0  0  0  0  0  0  0  0  0  0
    2.0625   -6.6513    0.0000 O   0  0  0  0  0  0  0  0  0  0  0  0
    2.4750   -7.3657    0.0000 C   0  0  0  0  0  0  0  0  0  0  0  0
    3.3000   -7.3657    0.0000 O   0  0  0  0  0  0  0  0  0  0  0  0
    2.0625   -8.0802    0.0000 C   0  0  0  0  0  0  0  0  0  0  0  0
    2.4750   -8.7947    0.0000 C   0  0  0  0  0  0  0  0  0  0  0  0
    1.7605   -2.6664    0.0000 C   0  0  0  0  0  0  0  0  0  0  0  0
    1.7605   -1.8414    0.0000 O   0  0  0  0  0  0  0  0  0  0  0  0
    2.4750   -1.4289    0.0000 C   0  0  0  0  0  0  0  0  0  0  0  0
    3.1895   -1.8414    0.0000 C   0  0  0  0  0  0  0  0  0  0  0  0
    3.9039   -1.4289    0.0000 O   0  0  0  0  0  0  0  0  0  0  0  0
    4.6184   -1.8414    0.0000 C   0  0  0  0  0  0  0  0  0  0  0  0
    4.6184   -2.6664    0.0000 O   0  0  0  0  0  0  0  0  0  0  0  0
    5.3329   -1.4289    0.0000 C   0  0  0  0  0  0  0  0  0  0  0  0
    6.0474   -1.8414    0.0000 C   0  0  0  0  0  0  0  0  0  0  0  0
  1  2  1  0  0  0  0
  2  3  1  0  0  0  0
  3  4  1  0  0  0  0
  4  5  1  0  0  0  0
  5  6  1  0  0  0  0
  6  7  1  0  0  0  0
  7  8  1  0  0  0  0
  8  9  1  0  0  0  0
  9 10  2  0  0  0  0
  9 11  1  0  0  0  0
 11 12  2  0  0  0  0
  3 13  1  0  0  0  0
 13 14  1  0  0  0  0
 14 15  1  0  0  0  0
 15 16  1  0  0  0  0
 16 17  1  0  0  0  0
 17 18  1  0  0  0  0
 18 19  2  0  0  0  0
 18 20  1  0  0  0  0
 20 21  2  0  0  0  0
  3 22  1  0  0  0  0
 22 23  1  0  0  0  0
 23 24  1  0  0  0  0
 24 25  1  0  0  0  0
 25 26  1  0  0  0  0
 26 27  1  0  0  0  0
 27 28  2  0  0  0  0
 27 29  1  0  0  0  0
 29 30  2  0  0  0  0
M  END
> <Outcome>
1

$$$$

  Mrv2220 06282313592D          

 10  9  0  0  0  0            999 V2000
    1.0461    1.4289    0.0000 C   0  0  0  0  0  0  0  0  0  0  0  0
    1.7605    1.8414    0.0000 O   0  0  0  0  0  0  0  0  0  0  0  0
    2.4750    1.4289    0.0000 C   0  0  0  0  0  0  0  0  0  0  0  0
    2.4750    0.6039    0.0000 O   0  0  0  0  0  0  0  0  0  0  0  0
    3.1895    1.8414    0.0000 C   0  0  0  0  0  0  0  0  0  0  0  0
    3.9039    1.4289    0.0000 C   0  0  0  0  0  0  0  0  0  0  0  0
    4.6184    1.8414    0.0000 C   0  0  0  0  0  0  0  0  0  0  0  0
    4.6184    2.6664    0.0000 O   0  0  0  0  0  0  0  0  0  0  0  0
    5.3329    1.4289    0.0000 O   0  0  0  0  0  0  0  0  0  0  0  0
    6.0474    1.8414    0.0000 C   0  0  0  0  0  0  0  0  0  0  0  0
  1  2  1  0  0  0  0
  2  3  1  0  0  0  0
  3  4  2  0  0  0  0
  3  5  1  0  0  0  0
  5  6  1  0  0  0  0
  6  7  1  0  0  0  0
  7  8  2  0  0  0  0
  7  9  1  0  0  0  0
  9 10  1  0  0  0  0
M  END
> <Outcome>
1

$$$$

  Mrv2220 06282313592D          

 11 11  0  0  0  0            999 V2000
    2.0785   -0.9000    0.0000 C   0  0  0  0  0  0  0  0  0  0  0  0
    2.0785   -0.0750    0.0000 O   0  0  0  0  0  0  0  0  0  0  0  0
    1.3640    0.3375    0.0000 C   0  0  0  0  0  0  0  0  0  0  0  0
    1.3640    1.1625    0.0000 C   0  0  0  0  0  0  0  0  0  0  0  0
    0.6495    1.5750    0.0000 C   0  0  0  0  0  0  0  0  0  0  0  0
    0.6495    2.4000    0.0000 C   0  0  0  0  0  0  0  0  0  0  0  0
   -0.0650    2.8125    0.0000 O   0  0  0  0  0  0  0  0  0  0  0  0
   -0.0650    1.1625    0.0000 C   0  0  0  0  0  0  0  0  0  0  0  0
   -0.0650    0.3375    0.0000 C   0  0  0  0  0  0  0  0  0  0  0  0
    0.6495   -0.0750    0.0000 C   0  0  0  0  0  0  0  0  0  0  0  0
    0.6495   -0.9000    0.0000 O   0  0  0  0  0  0  0  0  0  0  0  0
  1  2  1  0  0  0  0
  2  3  1  0  0  0  0
  4  3  2  0  0  0  0
  5  4  1  0  0  0  0
  5  6  1  0  0  0  0
  6  7  2  0  0  0  0
  8  5  2  0  0  0  0
  9  8  1  0  0  0  0
 10  9  2  0  0  0  0
  3 10  1  0  0  0  0
 10 11  1  0  0  0  0
M  END
> <Outcome>
1

$$$$

  Mrv2220 06282313592D          

 16 16  0  0  0  0            999 V2000
   -3.5724   -0.2578    0.0000 C   0  0  0  0  0  0  0  0  0  0  0  0
   -2.8579    0.1547    0.0000 C   0  0  0  0  0  0  0  0  0  0  0  0
   -2.1434   -0.2578    0.0000 O   0  0  0  0  0  0  0  0  0  0  0  0
   -1.4289    0.1547    0.0000 C   0  0  0  0  0  0  0  0  0  0  0  0
   -0.7145   -0.2578    0.0000 O   0  0  0  0  0  0  0  0  0  0  0  0
   -0.0000    0.1547    0.0000 C   0  0  0  0  0  0  0  0  0  0  0  0
    0.7145   -0.2578    0.0000 C   0  0  0  0  0  0  0  0  0  0  0  0
    1.4289    0.1547    0.0000 C   0  0  0  0  0  0  0  0  0  0  0  0
    2.1434   -0.2578    0.0000 C   0  0  0  0  0  0  0  0  0  0  0  0
    2.8579    0.1547    0.0000 C   0  0  0  0  0  0  0  0  0  0  0  0
   -1.4289    0.9797    0.0000 C   0  0  0  0  0  0  0  0  0  0  0  0
   -0.7145    1.3922    0.0000 O   0  0  0  0  0  0  0  0  0  0  0  0
   -2.1434    1.3922    0.0000 C   0  0  0  0  0  0  0  0  0  0  0  0
   -2.1434    2.2172    0.0000 O   0  0  0  0  0  0  0  0  0  0  0  0
   -2.8579    0.9797    0.0000 C   0  0  0  0  0  0  0  0  0  0  0  0
   -3.5724    1.3922    0.0000 O   0  0  0  0  0  0  0  0  0  0  0  0
  1  2  1  0  0  0  0
  3  2  1  0  0  0  0
  4  3  1  0  0  0  0
  4  5  1  0  0  0  0
  5  6  1  0  0  0  0
  6  7  1  0  0  0  0
  7  8  1  0  0  0  0
  8  9  1  0  0  0  0
  9 10  1  0  0  0  0
 11  4  1  0  0  0  0
 11 12  1  0  0  0  0
 13 11  1  0  0  0  0
 13 14  1  0  0  0  0
 15 13  1  0  0  0  0
  2 15  1  0  0  0  0
 15 16  1  0  0  0  0
M  END
> <Outcome>
1

$$$$

  Mrv2220 06282313592D          

 21 21  0  0  0  0            999 V2000
   -1.6649   -2.2674    0.0000 C   0  0  0  0  0  0  0  0  0  0  0  0
   -1.3827   -1.4921    0.0000 C   0  0  0  0  0  0  0  0  0  0  0  0
   -2.1952   -1.3489    0.0000 C   0  0  0  0  0  0  0  0  0  0  0  0
   -0.6683   -1.9046    0.0000 C   0  0  0  0  0  0  0  0  0  0  0  0
    0.0462   -1.4921    0.0000 C   0  0  0  0  0  0  0  0  0  0  0  0
    0.7607   -1.9046    0.0000 C   0  0  0  0  0  0  0  0  0  0  0  0
    0.0462   -0.6671    0.0000 C   0  0  0  0  0  0  0  0  0  0  0  0
   -0.6683   -0.2546    0.0000 C   0  0  0  0  0  0  0  0  0  0  0  0
   -0.1380    0.3774    0.0000 O   0  0  0  0  0  0  0  0  0  0  0  0
    0.6745    0.2341    0.0000 O   0  0  0  0  0  0  0  0  0  0  0  0
    1.2048    0.8661    0.0000 C   0  0  0  0  0  0  0  0  0  0  0  0
    1.7351    1.4981    0.0000 C   0  0  0  0  0  0  0  0  0  0  0  0
    0.5728    1.3964    0.0000 C   0  0  0  0  0  0  0  0  0  0  0  0
    1.8368    0.3358    0.0000 C   0  0  0  0  0  0  0  0  0  0  0  0
   -1.1986    0.3774    0.0000 O   0  0  0  0  0  0  0  0  0  0  0  0
   -0.9164    1.1526    0.0000 O   0  0  0  0  0  0  0  0  0  0  0  0
   -1.4467    1.7846    0.0000 C   0  0  0  0  0  0  0  0  0  0  0  0
   -1.9770    2.4166    0.0000 C   0  0  0  0  0  0  0  0  0  0  0  0
   -0.8147    2.3149    0.0000 C   0  0  0  0  0  0  0  0  0  0  0  0
   -2.0787    1.2543    0.0000 C   0  0  0  0  0  0  0  0  0  0  0  0
   -1.3827   -0.6671    0.0000 C   0  0  0  0  0  0  0  0  0  0  0  0
  1  2  1  0  0  0  0
  2  3  1  0  0  0  0
  4  2  1  0  0  0  0
  5  4  1  0  0  0  0
  5  6  1  0  0  0  0
  7  5  1  0  0  0  0
  8  7  1  0  0  0  0
  8  9  1  0  0  0  0
  9 10  1  0  0  0  0
 10 11  1  0  0  0  0
 11 12  1  0  0  0  0
 11 13  1  0  0  0  0
 11 14  1  0  0  0  0
  8 15  1  0  0  0  0
 15 16  1  0  0  0  0
 16 17  1  0  0  0  0
 17 18  1  0  0  0  0
 17 19  1  0  0  0  0
 17 20  1  0  0  0  0
 21  8  1  0  0  0  0
  2 21  1  0  0  0  0
M  END
> <Outcome>
1

$$$$

  Mrv2220 06282313592D          

  4  3  0  0  0  0            999 V2000
    2.0625   -0.7145    0.0000 C   0  0  0  0  0  0  0  0  0  0  0  0
    1.2375   -0.7145    0.0000 C   0  0  0  0  0  0  0  0  0  0  0  0
    0.8250   -0.0000    0.0000 C   0  0  0  0  0  0  0  0  0  0  0  0
    0.0000   -0.0000    0.0000 O   0  0  0  0  0  0  0  0  0  0  0  0
  1  2  1  0  0  0  0
  2  3  1  0  0  0  0
  3  4  2  0  0  0  0
M  END
> <Outcome>
1

$$$$

  Mrv2220 06282313592D          

 15 15  0  0  0  0            999 V2000
    2.1434   -1.2375    0.0000 O   0  5  0  0  0  0  0  0  0  0  0  0
    2.1434   -0.4125    0.0000 N   0  3  0  0  0  0  0  0  0  0  0  0
    2.8579   -0.0000    0.0000 O   0  0  0  0  0  0  0  0  0  0  0  0
    1.4289   -0.0000    0.0000 C   0  0  0  0  0  0  0  0  0  0  0  0
    1.4289    0.8250    0.0000 C   0  0  0  0  0  0  0  0  0  0  0  0
    0.7145    1.2375    0.0000 C   0  0  0  0  0  0  0  0  0  0  0  0
    0.7145    2.0625    0.0000 C   0  0  0  0  0  0  0  0  0  0  0  0
   -0.0000    2.4750    0.0000 O   0  0  0  0  0  0  0  0  0  0  0  0
    1.4289    2.4750    0.0000 O   0  0  0  0  0  0  0  0  0  0  0  0
   -0.0000    0.8250    0.0000 C   0  0  0  0  0  0  0  0  0  0  0  0
   -0.0000    0.0000    0.0000 C   0  0  0  0  0  0  0  0  0  0  0  0
   -0.7145   -0.4125    0.0000 C   0  0  0  0  0  0  0  0  0  0  0  0
   -0.7145   -1.2375    0.0000 O   0  0  0  0  0  0  0  0  0  0  0  0
   -1.4289   -0.0000    0.0000 O   0  0  0  0  0  0  0  0  0  0  0  0
    0.7145   -0.4125    0.0000 C   0  0  0  0  0  0  0  0  0  0  0  0
  1  2  1  0  0  0  0
  2  3  2  0  0  0  0
  2  4  1  0  0  0  0
  5  4  1  0  0  0  0
  6  5  2  0  0  0  0
  6  7  1  0  0  0  0
  7  8  1  0  0  0  0
  7  9  2  0  0  0  0
 10  6  1  0  0  0  0
 11 10  2  0  0  0  0
 11 12  1  0  0  0  0
 12 13  1  0  0  0  0
 12 14  2  0  0  0  0
 15 11  1  0  0  0  0
  4 15  2  0  0  0  0
M  CHG  2   1  -1   2   1
M  END
> <Outcome>
1

$$$$

  Mrv2220 06282313592D          

 13 12  0  0  0  0            999 V2000
    4.2355    3.2704    0.0000 C   0  0  0  0  0  0  0  0  0  0  0  0
    4.9500    2.8579    0.0000 N   0  0  0  0  0  0  0  0  0  0  0  0
    4.9500    2.0329    0.0000 C   0  0  0  0  0  0  0  0  0  0  0  0
    5.6645    3.2704    0.0000 C   0  0  0  0  0  0  0  0  0  0  0  0
    6.3789    2.8579    0.0000 C   0  0  0  0  0  0  0  0  0  0  0  0
    7.0934    3.2704    0.0000 O   0  0  0  0  0  0  0  0  0  0  0  0
    7.8079    2.8579    0.0000 C   0  0  0  0  0  0  0  0  0  0  0  0
    8.5224    3.2704    0.0000 C   0  0  0  0  0  0  0  0  0  0  0  0
    9.2368    2.8579    0.0000 N   0  0  0  0  0  0  0  0  0  0  0  0
    9.2368    2.0329    0.0000 C   0  0  0  0  0  0  0  0  0  0  0  0
    9.9513    3.2704    0.0000 C   0  0  0  0  0  0  0  0  0  0  0  0
   10.6658    2.8579    0.0000 C   0  0  0  0  0  0  0  0  0  0  0  0
   11.3802    3.2704    0.0000 O   0  0  0  0  0  0  0  0  0  0  0  0
  1  2  1  0  0  0  0
  2  3  1  0  0  0  0
  2  4  1  0  0  0  0
  4  5  1  0  0  0  0
  5  6  1  0  0  0  0
  6  7  1  0  0  0  0
  7  8  1  0  0  0  0
  8  9  1  0  0  0  0
  9 10  1  0  0  0  0
  9 11  1  0  0  0  0
 11 12  1  0  0  0  0
 12 13  1  0  0  0  0
M  END
> <Outcome>
1

$$$$

  Mrv2220 06282313592D          

  7  6  0  0  0  0            999 V2000
    1.2375    2.1434    0.0000 C   0  0  0  0  0  0  0  0  0  0  0  0
    0.8250    1.4289    0.0000 C   0  0  0  0  0  0  0  0  0  0  0  0
   -0.0000    1.4289    0.0000 O   0  0  0  0  0  0  0  0  0  0  0  0
    1.2375    0.7145    0.0000 C   0  0  0  0  0  0  0  0  0  0  0  0
    0.8250   -0.0000    0.0000 N   0  0  0  0  0  0  0  0  0  0  0  0
    1.2375   -0.7145    0.0000 C   0  0  0  0  0  0  0  0  0  0  0  0
    0.0000   -0.0000    0.0000 C   0  0  0  0  0  0  0  0  0  0  0  0
  1  2  1  0  0  0  0
  2  3  1  0  0  0  0
  2  4  1  0  0  0  0
  4  5  1  0  0  0  0
  5  6  1  0  0  0  0
  5  7  1  0  0  0  0
M  END
> <Outcome>
1

$$$$

  Mrv2220 06282313592D          

 14 15  0  0  0  0            999 V2000
    2.5600    2.6312    0.0000 C   0  0  0  0  0  0  0  0  0  0  0  0
    1.9469    2.0792    0.0000 C   0  0  0  0  0  0  0  0  0  0  0  0
    2.5600    1.5271    0.0000 C   0  0  0  0  0  0  0  0  0  0  0  0
    1.4620    2.7466    0.0000 S   0  0  0  0  0  0  0  0  0  0  0  0
    0.6773    2.4917    0.0000 C   0  0  0  0  0  0  0  0  0  0  0  0
   -0.1477    2.4917    0.0000 C   0  0  0  0  0  0  0  0  0  0  0  0
   -0.7310    3.0750    0.0000 N   0  0  0  0  0  0  0  0  0  0  0  0
   -0.1477    1.6667    0.0000 C   0  0  0  0  0  0  0  0  0  0  0  0
   -0.7310    1.0833    0.0000 O   0  0  0  0  0  0  0  0  0  0  0  0
    0.6773    1.6667    0.0000 N   0  0  0  0  0  0  0  0  0  0  0  0
    1.4620    1.4117    0.0000 C   0  0  0  0  0  0  0  0  0  0  0  0
    1.7169    0.6271    0.0000 C   0  0  0  0  0  0  0  0  0  0  0  0
    2.5239    0.4556    0.0000 O   0  0  0  0  0  0  0  0  0  0  0  0
    1.1649    0.0140    0.0000 O   0  0  0  0  0  0  0  0  0  0  0  0
  1  2  1  0  0  0  0
  2  3  1  0  0  0  0
  4  2  1  0  0  0  0
  5  4  1  0  0  0  0
  5  6  1  0  0  0  0
  6  7  1  0  0  0  0
  6  8  1  0  0  0  0
  8  9  2  0  0  0  0
  8 10  1  0  0  0  0
 10  5  1  0  0  0  0
 11 10  1  0  0  0  0
  2 11  1  0  0  0  0
 11 12  1  0  0  0  0
 12 13  1  0  0  0  0
 12 14  2  0  0  0  0
M  END
> <Outcome>
1

$$$$

  Mrv2220 06282313592D          

 19 18  0  0  0  0            999 V2000
    7.2336    5.0013    0.0000 C   0  0  0  0  0  0  0  0  0  0  0  0
    7.9481    5.4138    0.0000 C   0  0  0  0  0  0  0  0  0  0  0  0
    8.6625    5.0013    0.0000 C   0  0  0  0  0  0  0  0  0  0  0  0
    9.3770    5.4138    0.0000 C   0  0  0  0  0  0  0  0  0  0  0  0
   10.0915    5.0013    0.0000 C   0  0  0  0  0  0  0  0  0  0  0  0
   10.8059    5.4138    0.0000 C   0  0  0  0  0  0  0  0  0  0  0  0
   11.5204    5.0013    0.0000 C   0  0  0  0  0  0  0  0  0  0  0  0
   12.2349    5.4138    0.0000 C   0  0  0  0  0  0  0  0  0  0  0  0
   12.9494    5.0013    0.0000 C   0  0  0  0  0  0  0  0  0  0  0  0
   13.6638    5.4138    0.0000 C   0  0  0  0  0  0  0  0  0  0  0  0
   14.3783    5.0013    0.0000 C   0  0  0  0  0  0  0  0  0  0  0  0
   15.0928    5.4138    0.0000 C   0  0  0  0  0  0  0  0  0  0  0  0
   15.8072    5.0013    0.0000 C   0  0  0  0  0  0  0  0  0  0  0  0
   16.5217    5.4138    0.0000 C   0  0  0  0  0  0  0  0  0  0  0  0
   17.2362    5.0013    0.0000 C   0  0  0  0  0  0  0  0  0  0  0  0
   17.9507    5.4138    0.0000 C   0  0  0  0  0  0  0  0  0  0  0  0
   18.6651    5.0013    0.0000 N   0  0  0  0  0  0  0  0  0  0  0  0
   19.3796    5.4138    0.0000 C   0  0  0  0  0  0  0  0  0  0  0  0
   18.6651    4.1763    0.0000 C   0  0  0  0  0  0  0  0  0  0  0  0
  1  2  1  0  0  0  0
  2  3  1  0  0  0  0
  3  4  1  0  0  0  0
  4  5  1  0  0  0  0
  5  6  1  0  0  0  0
  6  7  1  0  0  0  0
  7  8  1  0  0  0  0
  8  9  1  0  0  0  0
  9 10  1  0  0  0  0
 10 11  1  0  0  0  0
 11 12  1  0  0  0  0
 12 13  1  0  0  0  0
 13 14  1  0  0  0  0
 14 15  1  0  0  0  0
 15 16  1  0  0  0  0
 16 17  1  0  0  0  0
 17 18  1  0  0  0  0
 17 19  1  0  0  0  0
M  END
> <Outcome>
1

$$$$

  Mrv2220 06282313592D          

 20 20  0  0  0  0            999 V2000
    1.5718   -6.6825    0.0000 C   0  0  0  0  0  0  0  0  0  0  0  0
    2.2863   -6.2700    0.0000 C   0  0  0  0  0  0  0  0  0  0  0  0
    3.0008   -6.6825    0.0000 C   0  0  0  0  0  0  0  0  0  0  0  0
    3.7152   -6.2700    0.0000 C   0  0  0  0  0  0  0  0  0  0  0  0
    4.4297   -6.6825    0.0000 C   0  0  0  0  0  0  0  0  0  0  0  0
    5.1442   -6.2700    0.0000 C   0  0  0  0  0  0  0  0  0  0  0  0
    5.8586   -6.6825    0.0000 C   0  0  0  0  0  0  0  0  0  0  0  0
    6.5731   -6.2700    0.0000 C   0  0  0  0  0  0  0  0  0  0  0  0
    7.2876   -6.6825    0.0000 C   0  0  0  0  0  0  0  0  0  0  0  0
    8.0021   -6.2700    0.0000 C   0  0  0  0  0  0  0  0  0  0  0  0
    8.7165   -6.6825    0.0000 C   0  0  0  0  0  0  0  0  0  0  0  0
    9.4310   -6.2700    0.0000 C   0  0  0  0  0  0  0  0  0  0  0  0
    9.4310   -5.4450    0.0000 C   0  0  0  0  0  0  0  0  0  0  0  0
   10.1455   -5.0325    0.0000 O   0  0  0  0  0  0  0  0  0  0  0  0
   10.1455   -4.2075    0.0000 C   0  0  0  0  0  0  0  0  0  0  0  0
   10.8599   -3.7950    0.0000 C   0  0  0  0  0  0  0  0  0  0  0  0
   10.8599   -2.9700    0.0000 O   0  0  0  0  0  0  0  0  0  0  0  0
   11.5744   -4.2075    0.0000 O   0  0  0  0  0  0  0  0  0  0  0  0
    8.7165   -5.0325    0.0000 C   0  0  0  0  0  0  0  0  0  0  0  0
    8.0021   -5.4450    0.0000 C   0  0  0  0  0  0  0  0  0  0  0  0
  1  2  1  0  0  0  0
  2  3  1  0  0  0  0
  3  4  1  0  0  0  0
  4  5  1  0  0  0  0
  5  6  1  0  0  0  0
  6  7  1  0  0  0  0
  7  8  1  0  0  0  0
  8  9  1  0  0  0  0
  9 10  1  0  0  0  0
 11 10  1  0  0  0  0
 12 11  2  0  0  0  0
 13 12  1  0  0  0  0
 13 14  1  0  0  0  0
 14 15  1  0  0  0  0
 15 16  1  0  0  0  0
 16 17  1  0  0  0  0
 16 18  2  0  0  0  0
 19 13  2  0  0  0  0
 20 19  1  0  0  0  0
 10 20  2  0  0  0  0
M  END
> <Outcome>
1

$$$$

  Mrv2220 06282313592D          

 17 16  0  0  0  0            999 V2000
    7.9480    5.4138    0.0000 C   0  0  0  0  0  0  0  0  0  0  0  0
    8.6625    5.0013    0.0000 C   0  0  0  0  0  0  0  0  0  0  0  0
    9.3770    5.4138    0.0000 C   0  0  0  0  0  0  0  0  0  0  0  0
   10.0915    5.0013    0.0000 C   0  0  0  0  0  0  0  0  0  0  0  0
   10.8059    5.4138    0.0000 C   0  0  0  0  0  0  0  0  0  0  0  0
   11.5204    5.0013    0.0000 C   0  0  0  0  0  0  0  0  0  0  0  0
   12.2349    5.4138    0.0000 C   0  0  0  0  0  0  0  0  0  0  0  0
   12.9493    5.0013    0.0000 C   0  0  0  0  0  0  0  0  0  0  0  0
   13.6638    5.4138    0.0000 O   0  0  0  0  0  0  0  0  0  0  0  0
   14.3783    5.0013    0.0000 C   0  0  0  0  0  0  0  0  0  0  0  0
   15.0927    5.4138    0.0000 C   0  0  0  0  0  0  0  0  0  0  0  0
   15.8072    5.0013    0.0000 C   0  0  0  0  0  0  0  0  0  0  0  0
   16.5217    5.4138    0.0000 C   0  0  0  0  0  0  0  0  0  0  0  0
   17.2362    5.0013    0.0000 C   0  0  0  0  0  0  0  0  0  0  0  0
   17.9506    5.4138    0.0000 C   0  0  0  0  0  0  0  0  0  0  0  0
   18.6651    5.0013    0.0000 C   0  0  0  0  0  0  0  0  0  0  0  0
   19.3796    5.4138    0.0000 C   0  0  0  0  0  0  0  0  0  0  0  0
  1  2  1  0  0  0  0
  2  3  1  0  0  0  0
  3  4  1  0  0  0  0
  4  5  1  0  0  0  0
  5  6  1  0  0  0  0
  6  7  1  0  0  0  0
  7  8  1  0  0  0  0
  8  9  1  0  0  0  0
  9 10  1  0  0  0  0
 10 11  1  0  0  0  0
 11 12  1  0  0  0  0
 12 13  1  0  0  0  0
 13 14  1  0  0  0  0
 14 15  1  0  0  0  0
 15 16  1  0  0  0  0
 16 17  1  0  0  0  0
M  END
> <Outcome>
1

$$$$

  Mrv2220 06282313592D          

 11 11  0  0  0  0            999 V2000
   -0.0000   -0.7500    0.0000 C   0  0  0  0  0  0  0  0  0  0  0  0
    0.7145   -0.3375    0.0000 C   0  0  0  0  0  0  0  0  0  0  0  0
    1.4289   -0.7500    0.0000 C   0  0  0  0  0  0  0  0  0  0  0  0
    0.7145    0.4875    0.0000 C   0  0  0  0  0  0  0  0  0  0  0  0
    1.4289    0.9000    0.0000 C   0  0  0  0  0  0  0  0  0  0  0  0
    1.4289    1.7250    0.0000 C   0  0  0  0  0  0  0  0  0  0  0  0
    0.7145    2.1375    0.0000 C   0  0  0  0  0  0  0  0  0  0  0  0
    0.7145    2.9625    0.0000 C   0  0  0  0  0  0  0  0  0  0  0  0
   -0.0000    1.7250    0.0000 C   0  0  0  0  0  0  0  0  0  0  0  0
   -0.0000    0.9000    0.0000 C   0  0  0  0  0  0  0  0  0  0  0  0
   -0.7145    0.4875    0.0000 O   0  0  0  0  0  0  0  0  0  0  0  0
  1  2  1  0  0  0  0
  2  3  1  0  0  0  0
  2  4  1  0  0  0  0
  5  4  1  0  0  0  0
  6  5  1  0  0  0  0
  7  6  1  0  0  0  0
  7  8  1  0  0  0  0
  9  7  1  0  0  0  0
 10  9  1  0  0  0  0
  4 10  1  0  0  0  0
 10 11  1  0  0  0  0
M  END
> <Outcome>
1

$$$$

  Mrv2220 06282313592D          

  6  6  0  0  0  0            999 V2000
    1.4289    0.8250    0.0000 C   0  0  0  0  0  0  0  0  0  0  0  0
    0.7145    1.2375    0.0000 C   0  0  0  0  0  0  0  0  0  0  0  0
   -0.0000    0.8250    0.0000 C   0  0  0  0  0  0  0  0  0  0  0  0
   -0.0000    0.0000    0.0000 C   0  0  0  0  0  0  0  0  0  0  0  0
    0.7145   -0.4125    0.0000 C   0  0  0  0  0  0  0  0  0  0  0  0
    1.4289   -0.0000    0.0000 N   0  0  0  0  0  0  0  0  0  0  0  0
  2  1  1  0  0  0  0
  3  2  1  0  0  0  0
  4  3  1  0  0  0  0
  5  4  1  0  0  0  0
  6  5  1  0  0  0  0
  1  6  1  0  0  0  0
M  END
> <Outcome>
1

$$$$

  Mrv2220 06282313592D          

  5  5  0  0  0  0            999 V2000
    1.2352    0.6294    0.0000 C   0  0  0  0  0  0  0  0  0  0  0  0
    0.5678    1.1143    0.0000 N   0  0  0  0  0  0  0  0  0  0  0  0
   -0.0997    0.6294    0.0000 C   0  0  0  0  0  0  0  0  0  0  0  0
    0.1553   -0.1553    0.0000 N   0  0  0  0  0  0  0  0  0  0  0  0
    0.9803   -0.1553    0.0000 N   0  0  0  0  0  0  0  0  0  0  0  0
  2  1  1  0  0  0  0
  3  2  1  0  0  0  0
  4  3  2  0  0  0  0
  5  4  1  0  0  0  0
  1  5  2  0  0  0  0
M  END
> <Outcome>
1

$$$$

  Mrv2220 06282313592D          

  7  6  0  0  0  0            999 V2000
    1.2375    2.1434    0.0000 C   0  0  0  0  0  0  0  0  0  0  0  0
    0.8250    1.4289    0.0000 C   0  0  0  0  0  0  0  0  0  0  0  0
   -0.0000    1.4289    0.0000 C   0  0  0  0  0  0  0  0  0  0  0  0
    1.2375    0.7145    0.0000 C   0  0  0  0  0  0  0  0  0  0  0  0
    0.8250   -0.0000    0.0000 C   0  0  0  0  0  0  0  0  0  0  0  0
    1.2375   -0.7145    0.0000 C   0  0  0  0  0  0  0  0  0  0  0  0
    0.0000   -0.0000    0.0000 O   0  0  0  0  0  0  0  0  0  0  0  0
  1  2  1  0  0  0  0
  2  3  1  0  0  0  0
  2  4  1  0  0  0  0
  4  5  1  0  0  0  0
  5  6  1  0  0  0  0
  5  7  2  0  0  0  0
M  END
> <Outcome>
1

$$$$

  Mrv2220 06282313592D          

 17 16  0  0  0  0            999 V2000
    8.5224    0.7954    0.0000 C   0  0  0  0  0  0  0  0  0  0  0  0
    8.5224    1.6204    0.0000 C   0  0  0  0  0  0  0  0  0  0  0  0
    9.2368    2.0329    0.0000 O   0  0  0  0  0  0  0  0  0  0  0  0
    7.8079    2.0329    0.0000 C   0  0  0  0  0  0  0  0  0  0  0  0
    7.8079    2.8579    0.0000 N   0  0  0  0  0  0  0  0  0  0  0  0
    7.0934    3.2704    0.0000 C   0  0  0  0  0  0  0  0  0  0  0  0
    6.3789    2.8579    0.0000 C   0  0  0  0  0  0  0  0  0  0  0  0
    5.6645    3.2704    0.0000 C   0  0  0  0  0  0  0  0  0  0  0  0
    4.9500    2.8579    0.0000 N   0  0  0  0  0  0  0  0  0  0  0  0
    4.2355    3.2704    0.0000 C   0  0  0  0  0  0  0  0  0  0  0  0
    4.9500    2.0329    0.0000 C   0  0  0  0  0  0  0  0  0  0  0  0
    8.5224    3.2704    0.0000 C   0  0  0  0  0  0  0  0  0  0  0  0
    9.2368    2.8579    0.0000 C   0  0  0  0  0  0  0  0  0  0  0  0
    9.9513    3.2704    0.0000 C   0  0  0  0  0  0  0  0  0  0  0  0
   10.6658    2.8579    0.0000 N   0  0  0  0  0  0  0  0  0  0  0  0
   11.3802    3.2704    0.0000 C   0  0  0  0  0  0  0  0  0  0  0  0
   10.6658    2.0329    0.0000 C   0  0  0  0  0  0  0  0  0  0  0  0
  1  2  1  0  0  0  0
  2  3  1  0  0  0  0
  2  4  1  0  0  0  0
  4  5  1  0  0  0  0
  5  6  1  0  0  0  0
  6  7  1  0  0  0  0
  7  8  1  0  0  0  0
  8  9  1  0  0  0  0
  9 10  1  0  0  0  0
  9 11  1  0  0  0  0
  5 12  1  0  0  0  0
 12 13  1  0  0  0  0
 13 14  1  0  0  0  0
 14 15  1  0  0  0  0
 15 16  1  0  0  0  0
 15 17  1  0  0  0  0
M  END
> <Outcome>
1

$$$$

  Mrv2220 06282313592D          

  4  3  0  0  0  0            999 V2000
    1.2375    0.7145    0.0000 C   0  0  0  0  0  0  0  0  0  0  0  0
    0.8250   -0.0000    0.0000 C   0  0  0  0  0  0  0  0  0  0  0  0
    1.2375   -0.7145    0.0000 C   0  0  0  0  0  0  0  0  0  0  0  0
    0.0000   -0.0000    0.0000 O   0  0  0  0  0  0  0  0  0  0  0  0
  1  2  1  0  0  0  0
  2  3  1  0  0  0  0
  2  4  1  0  0  0  0
M  END
> <Outcome>
1

$$$$

  Mrv2220 06282313592D          

 20 19  0  0  0  0            999 V2000
    2.8875   -0.7145    0.0000 C   0  0  0  0  0  0  0  0  0  0  0  0
    2.0625   -0.7145    0.0000 Si  0  0  0  0  0  0  0  0  0  0  0  0
    2.0625    0.1105    0.0000 O   0  0  0  0  0  0  0  0  0  0  0  0
    1.3480    0.5230    0.0000 N   0  0  0  0  0  0  0  0  0  0  0  0
    1.3480    1.3480    0.0000 C   0  0  0  0  0  0  0  0  0  0  0  0
    2.0625    1.7605    0.0000 C   0  0  0  0  0  0  0  0  0  0  0  0
    0.6336    1.7605    0.0000 C   0  0  0  0  0  0  0  0  0  0  0  0
    0.6336    2.5855    0.0000 C   0  0  0  0  0  0  0  0  0  0  0  0
    2.0625   -1.5395    0.0000 O   0  0  0  0  0  0  0  0  0  0  0  0
    2.7770   -1.9520    0.0000 N   0  0  0  0  0  0  0  0  0  0  0  0
    2.7770   -2.7770    0.0000 C   0  0  0  0  0  0  0  0  0  0  0  0
    2.0625   -3.1895    0.0000 C   0  0  0  0  0  0  0  0  0  0  0  0
    3.4914   -3.1895    0.0000 C   0  0  0  0  0  0  0  0  0  0  0  0
    4.2059   -2.7770    0.0000 C   0  0  0  0  0  0  0  0  0  0  0  0
    1.2375   -0.7145    0.0000 O   0  0  0  0  0  0  0  0  0  0  0  0
    0.8250   -0.0000    0.0000 N   0  0  0  0  0  0  0  0  0  0  0  0
    0.0000   -0.0000    0.0000 C   0  0  0  0  0  0  0  0  0  0  0  0
   -0.4125    0.7144    0.0000 C   0  0  0  0  0  0  0  0  0  0  0  0
   -0.4125   -0.7145    0.0000 C   0  0  0  0  0  0  0  0  0  0  0  0
   -1.2375   -0.7145    0.0000 C   0  0  0  0  0  0  0  0  0  0  0  0
  1  2  1  0  0  0  0
  2  3  1  0  0  0  0
  4  3  1  4  0  0  0
  4  5  2  0  0  0  0
  5  6  1  0  0  0  0
  5  7  1  0  0  0  0
  7  8  1  0  0  0  0
  2  9  1  0  0  0  0
 10  9  1  4  0  0  0
 10 11  2  0  0  0  0
 11 12  1  0  0  0  0
 11 13  1  0  0  0  0
 13 14  1  0  0  0  0
  2 15  1  0  0  0  0
 16 15  1  4  0  0  0
 16 17  2  0  0  0  0
 17 18  1  0  0  0  0
 17 19  1  0  0  0  0
 19 20  1  0  0  0  0
M  END
> <Outcome>
1

$$$$

  Mrv2220 06282313592D          

 18 19  0  0  0  0            999 V2000
    0.7145   -0.8250    0.0000 O   0  0  0  0  0  0  0  0  0  0  0  0
    0.7145   -1.6500    0.0000 C   0  0  0  0  0  0  0  0  0  0  0  0
    1.4289   -2.0625    0.0000 O   0  0  0  0  0  0  0  0  0  0  0  0
    2.1434   -1.6500    0.0000 O   0  0  0  0  0  0  0  0  0  0  0  0
    2.8579   -2.0625    0.0000 C   0  0  0  0  0  0  0  0  0  0  0  0
    2.8579   -2.8875    0.0000 O   0  0  0  0  0  0  0  0  0  0  0  0
    3.5724   -1.6500    0.0000 C   0  0  0  0  0  0  0  0  0  0  0  0
    4.2868   -2.0625    0.0000 C   0  0  0  0  0  0  0  0  0  0  0  0
    5.0013   -1.6500    0.0000 C   0  0  0  0  0  0  0  0  0  0  0  0
    5.0013   -0.8250    0.0000 C   0  0  0  0  0  0  0  0  0  0  0  0
    4.2868   -0.4125    0.0000 C   0  0  0  0  0  0  0  0  0  0  0  0
    3.5724   -0.8250    0.0000 C   0  0  0  0  0  0  0  0  0  0  0  0
    0.0000   -2.0625    0.0000 C   0  0  0  0  0  0  0  0  0  0  0  0
   -0.7145   -1.6500    0.0000 C   0  0  0  0  0  0  0  0  0  0  0  0
   -1.4289   -2.0625    0.0000 C   0  0  0  0  0  0  0  0  0  0  0  0
   -1.4289   -2.8875    0.0000 C   0  0  0  0  0  0  0  0  0  0  0  0
   -0.7145   -3.3000    0.0000 C   0  0  0  0  0  0  0  0  0  0  0  0
    0.0000   -2.8875    0.0000 C   0  0  0  0  0  0  0  0  0  0  0  0
  1  2  2  0  0  0  0
  2  3  1  0  0  0  0
  3  4  1  0  0  0  0
  4  5  1  0  0  0  0
  5  6  2  0  0  0  0
  5  7  1  0  0  0  0
  8  7  1  0  0  0  0
  9  8  2  0  0  0  0
 10  9  1  0  0  0  0
 11 10  2  0  0  0  0
 12 11  1  0  0  0  0
  7 12  2  0  0  0  0
  2 13  1  0  0  0  0
 14 13  1  0  0  0  0
 15 14  2  0  0  0  0
 16 15  1  0  0  0  0
 17 16  2  0  0  0  0
 18 17  1  0  0  0  0
 13 18  2  0  0  0  0
M  END
> <Outcome>
1

$$$$

  Mrv2220 06282313592D          

 13 13  0  0  0  0            999 V2000
    2.6380   -1.2692    0.0000 C   0  0  0  0  0  0  0  0  0  0  0  0
    1.9236   -0.8567    0.0000 C   0  0  0  0  0  0  0  0  0  0  0  0
    1.9236   -0.0317    0.0000 C   0  0  0  0  0  0  0  0  0  0  0  0
    1.2091    0.3808    0.0000 C   0  0  0  0  0  0  0  0  0  0  0  0
    1.2091    1.2058    0.0000 C   0  0  0  0  0  0  0  0  0  0  0  0
    1.2091    2.0308    0.0000 C   0  0  0  0  0  0  0  0  0  0  0  0
    2.0341    1.2058    0.0000 C   0  0  0  0  0  0  0  0  0  0  0  0
    0.3841    1.2058    0.0000 C   0  0  0  0  0  0  0  0  0  0  0  0
    0.4946   -0.0317    0.0000 C   0  0  0  0  0  0  0  0  0  0  0  0
   -0.2198    0.3808    0.0000 O   0  0  0  0  0  0  0  0  0  0  0  0
    0.4946   -0.8567    0.0000 C   0  0  0  0  0  0  0  0  0  0  0  0
   -0.2198   -1.2692    0.0000 C   0  0  0  0  0  0  0  0  0  0  0  0
    1.2091   -1.2692    0.0000 C   0  0  0  0  0  0  0  0  0  0  0  0
  1  2  1  0  0  0  0
  3  2  1  0  0  0  0
  4  3  2  0  0  0  0
  4  5  1  0  0  0  0
  5  6  1  0  0  0  0
  5  7  1  0  0  0  0
  5  8  1  0  0  0  0
  9  4  1  0  0  0  0
  9 10  1  0  0  0  0
 11  9  2  0  0  0  0
 11 12  1  0  0  0  0
 13 11  1  0  0  0  0
  2 13  2  0  0  0  0
M  END
> <Outcome>
1

$$$$

  Mrv2220 06282313592D          

  9  8  0  0  0  0            999 V2000
    2.9980    2.5559    0.0000 N   0  0  0  0  0  0  0  0  0  0  0  0
    3.7125    2.1434    0.0000 C   0  0  0  0  0  0  0  0  0  0  0  0
    4.4270    2.5559    0.0000 C   0  0  0  0  0  0  0  0  0  0  0  0
    5.1414    2.1434    0.0000 C   0  0  0  0  0  0  0  0  0  0  0  0
    5.8559    2.5559    0.0000 N   0  0  0  0  0  0  0  0  0  0  0  0
    6.5704    2.1434    0.0000 C   0  0  0  0  0  0  0  0  0  0  0  0
    7.2849    2.5559    0.0000 C   0  0  0  0  0  0  0  0  0  0  0  0
    7.9993    2.1434    0.0000 C   0  0  0  0  0  0  0  0  0  0  0  0
    8.7138    2.5559    0.0000 N   0  0  0  0  0  0  0  0  0  0  0  0
  1  2  1  0  0  0  0
  2  3  1  0  0  0  0
  3  4  1  0  0  0  0
  4  5  1  0  0  0  0
  5  6  1  0  0  0  0
  6  7  1  0  0  0  0
  7  8  1  0  0  0  0
  8  9  1  0  0  0  0
M  END
> <Outcome>
1

$$$$

  Mrv2220 06282313592D          

 26 25  0  0  0  0            999 V2000
   10.4245    6.8432    0.0000 C   0  0  0  0  0  0  0  0  0  0  0  0
   11.1389    6.4307    0.0000 C   0  0  0  0  0  0  0  0  0  0  0  0
   11.8534    6.8432    0.0000 C   0  0  0  0  0  0  0  0  0  0  0  0
   12.5679    6.4307    0.0000 C   0  0  0  0  0  0  0  0  0  0  0  0
   13.2823    6.8432    0.0000 C   0  0  0  0  0  0  0  0  0  0  0  0
   13.9968    6.4307    0.0000 C   0  0  0  0  0  0  0  0  0  0  0  0
   14.7113    6.8432    0.0000 C   0  0  0  0  0  0  0  0  0  0  0  0
   15.4258    6.4307    0.0000 C   0  0  0  0  0  0  0  0  0  0  0  0
   16.1402    6.8432    0.0000 C   0  0  0  0  0  0  0  0  0  0  0  0
   16.8547    6.4307    0.0000 C   0  0  0  0  0  0  0  0  0  0  0  0
   17.5692    6.8432    0.0000 C   0  0  0  0  0  0  0  0  0  0  0  0
   18.2836    6.4307    0.0000 C   0  0  0  0  0  0  0  0  0  0  0  0
   18.9981    6.8432    0.0000 C   0  0  0  0  0  0  0  0  0  0  0  0
   19.7126    6.4307    0.0000 C   0  0  0  0  0  0  0  0  0  0  0  0
   20.4271    6.8432    0.0000 C   0  0  0  0  0  0  0  0  0  0  0  0
   21.1415    6.4307    0.0000 C   0  0  0  0  0  0  0  0  0  0  0  0
   21.8560    6.8432    0.0000 C   0  0  0  0  0  0  0  0  0  0  0  0
   22.5705    6.4307    0.0000 C   0  0  0  0  0  0  0  0  0  0  0  0
   23.2849    6.8432    0.0000 O   0  0  0  0  0  0  0  0  0  0  0  0
   23.9994    6.4307    0.0000 C   0  0  0  0  0  0  0  0  0  0  0  0
   24.7139    6.8432    0.0000 C   0  0  0  0  0  0  0  0  0  0  0  0
   25.4284    6.4307    0.0000 C   0  0  0  0  0  0  0  0  0  0  0  0
   26.1428    6.8432    0.0000 N   0  3  0  0  0  0  0  0  0  0  0  0
   26.8573    7.2557    0.0000 C   0  0  0  0  0  0  0  0  0  0  0  0
   26.5553    6.1287    0.0000 C   0  0  0  0  0  0  0  0  0  0  0  0
   25.7303    7.5577    0.0000 C   0  0  0  0  0  0  0  0  0  0  0  0
  1  2  1  0  0  0  0
  2  3  1  0  0  0  0
  3  4  1  0  0  0  0
  4  5  1  0  0  0  0
  5  6  1  0  0  0  0
  6  7  1  0  0  0  0
  7  8  1  0  0  0  0
  8  9  1  0  0  0  0
  9 10  1  0  0  0  0
 10 11  1  0  0  0  0
 11 12  1  0  0  0  0
 12 13  1  0  0  0  0
 13 14  1  0  0  0  0
 14 15  1  0  0  0  0
 15 16  1  0  0  0  0
 16 17  1  0  0  0  0
 17 18  1  0  0  0  0
 18 19  1  0  0  0  0
 19 20  1  0  0  0  0
 20 21  1  0  0  0  0
 21 22  1  0  0  0  0
 22 23  1  0  0  0  0
 23 24  1  0  0  0  0
 23 25  1  0  0  0  0
 23 26  1  0  0  0  0
M  CHG  1  23   1
M  END
> <Outcome>
1

$$$$

  Mrv2220 06282313592D          

 12 12  0  0  0  0            999 V2000
    0.7145   -0.4125    0.0000 O   0  0  0  0  0  0  0  0  0  0  0  0
    0.7145   -1.2375    0.0000 C   0  0  0  0  0  0  0  0  0  0  0  0
    0.0000   -1.6500    0.0000 C   0  0  0  0  0  0  0  0  0  0  0  0
   -0.7145   -1.2375    0.0000 O   0  0  0  0  0  0  0  0  0  0  0  0
   -1.4289   -1.6500    0.0000 C   0  0  0  0  0  0  0  0  0  0  0  0
   -2.1434   -1.2375    0.0000 C   0  0  0  0  0  0  0  0  0  0  0  0
   -2.8579   -1.6500    0.0000 C   0  0  0  0  0  0  0  0  0  0  0  0
   -2.8579   -2.4750    0.0000 C   0  0  0  0  0  0  0  0  0  0  0  0
   -2.1434   -2.8875    0.0000 C   0  0  0  0  0  0  0  0  0  0  0  0
   -1.4289   -2.4750    0.0000 C   0  0  0  0  0  0  0  0  0  0  0  0
    1.4289   -1.6500    0.0000 C   0  0  0  0  0  0  0  0  0  0  0  0
    2.1434   -1.2375    0.0000 O   0  0  0  0  0  0  0  0  0  0  0  0
  1  2  1  0  0  0  0
  2  3  1  0  0  0  0
  3  4  1  0  0  0  0
  4  5  1  0  0  0  0
  6  5  1  0  0  0  0
  7  6  1  0  0  0  0
  8  7  1  0  0  0  0
  9  8  1  0  0  0  0
 10  9  1  0  0  0  0
  5 10  1  0  0  0  0
  2 11  1  0  0  0  0
 11 12  1  0  0  0  0
M  END
> <Outcome>
1

$$$$

  Mrv2220 06282313592D          

 17 17  0  0  0  0            999 V2000
    2.6057   -1.2132    0.0000 C   0  0  0  0  0  0  0  0  0  0  0  0
    1.8912   -0.8007    0.0000 C   0  0  0  0  0  0  0  0  0  0  0  0
    1.8912    0.0243    0.0000 C   0  0  0  0  0  0  0  0  0  0  0  0
    2.6057    0.4368    0.0000 C   0  0  0  0  0  0  0  0  0  0  0  0
    1.1768    0.4368    0.0000 C   0  0  0  0  0  0  0  0  0  0  0  0
    1.1768    1.2618    0.0000 C   0  0  0  0  0  0  0  0  0  0  0  0
    0.4623    1.6743    0.0000 C   0  0  0  0  0  0  0  0  0  0  0  0
    0.4623    2.4993    0.0000 N   0  3  0  0  0  0  0  0  0  0  0  0
   -0.2522    2.9118    0.0000 O   0  5  0  0  0  0  0  0  0  0  0  0
    1.1768    2.9118    0.0000 O   0  0  0  0  0  0  0  0  0  0  0  0
   -0.2522    1.2618    0.0000 C   0  0  0  0  0  0  0  0  0  0  0  0
   -0.2522    0.4368    0.0000 C   0  0  0  0  0  0  0  0  0  0  0  0
   -0.9666    0.0243    0.0000 N   0  3  0  0  0  0  0  0  0  0  0  0
   -0.9666   -0.8007    0.0000 O   0  5  0  0  0  0  0  0  0  0  0  0
   -1.6811    0.4368    0.0000 O   0  0  0  0  0  0  0  0  0  0  0  0
    0.4623    0.0243    0.0000 C   0  0  0  0  0  0  0  0  0  0  0  0
    0.4623   -0.8007    0.0000 O   0  0  0  0  0  0  0  0  0  0  0  0
  1  2  1  0  0  0  0
  2  3  1  0  0  0  0
  3  4  1  0  0  0  0
  3  5  1  0  0  0  0
  6  5  1  0  0  0  0
  7  6  2  0  0  0  0
  7  8  1  0  0  0  0
  8  9  1  0  0  0  0
  8 10  2  0  0  0  0
 11  7  1  0  0  0  0
 12 11  2  0  0  0  0
 12 13  1  0  0  0  0
 13 14  1  0  0  0  0
 13 15  2  0  0  0  0
 16 12  1  0  0  0  0
  5 16  2  0  0  0  0
 16 17  1  0  0  0  0
M  CHG  4   8   1   9  -1  13   1  14  -1
M  END
> <Outcome>
1

$$$$

  Mrv2220 06282313592D          

 12 11  0  0  0  0            999 V2000
    0.5230    1.1270    0.0000 C   0  0  0  0  0  0  0  0  0  0  0  0
    1.2375    0.7145    0.0000 C   0  0  0  0  0  0  0  0  0  0  0  0
    1.9520    0.3020    0.0000 C   0  0  0  0  0  0  0  0  0  0  0  0
    1.6500    1.4289    0.0000 C   0  0  0  0  0  0  0  0  0  0  0  0
    2.0625    2.1434    0.0000 N   0  0  0  0  0  0  0  0  0  0  0  0
    0.8250    0.0000    0.0000 N   0  0  0  0  0  0  0  0  0  0  0  0
    0.0000    0.0000    0.0000 N   0  0  0  0  0  0  0  0  0  0  0  0
   -0.4125   -0.7145    0.0000 C   0  0  0  0  0  0  0  0  0  0  0  0
   -1.1270   -0.3020    0.0000 C   0  0  0  0  0  0  0  0  0  0  0  0
    0.3020   -1.1270    0.0000 C   0  0  0  0  0  0  0  0  0  0  0  0
   -0.8250   -1.4289    0.0000 C   0  0  0  0  0  0  0  0  0  0  0  0
   -1.2375   -2.1434    0.0000 N   0  0  0  0  0  0  0  0  0  0  0  0
  1  2  1  0  0  0  0
  2  3  1  0  0  0  0
  2  4  1  0  0  0  0
  4  5  3  0  0  0  0
  6  2  1  4  0  0  0
  6  7  2  0  0  0  0
  7  8  1  0  0  0  0
  8  9  1  0  0  0  0
  8 10  1  0  0  0  0
  8 11  1  0  0  0  0
 11 12  3  0  0  0  0
M  END
> <Outcome>
1

$$$$

  Mrv2220 06282313592D          

  7  7  0  0  0  0            999 V2000
    0.7145    2.0625    0.0000 O   0  0  0  0  0  0  0  0  0  0  0  0
    0.7145    1.2375    0.0000 C   0  0  0  0  0  0  0  0  0  0  0  0
    0.0000    0.8250    0.0000 C   0  0  0  0  0  0  0  0  0  0  0  0
    0.0000   -0.0000    0.0000 C   0  0  0  0  0  0  0  0  0  0  0  0
    0.7145   -0.4125    0.0000 C   0  0  0  0  0  0  0  0  0  0  0  0
    1.4289    0.0000    0.0000 C   0  0  0  0  0  0  0  0  0  0  0  0
    1.4289    0.8250    0.0000 O   0  0  0  0  0  0  0  0  0  0  0  0
  1  2  2  0  0  0  0
  3  2  1  0  0  0  0
  4  3  1  0  0  0  0
  5  4  1  0  0  0  0
  6  5  1  0  0  0  0
  7  6  1  0  0  0  0
  2  7  1  0  0  0  0
M  END
> <Outcome>
1

$$$$

  Mrv2220 06282313592D          

  4  3  0  0  0  0            999 V2000
    2.0625   -0.7145    0.0000 Br  0  0  0  0  0  0  0  0  0  0  0  0
    1.2375   -0.7145    0.0000 C   0  0  0  0  0  0  0  0  0  0  0  0
    0.8250   -0.0000    0.0000 C   0  0  0  0  0  0  0  0  0  0  0  0
    0.0000   -0.0000    0.0000 Br  0  0  0  0  0  0  0  0  0  0  0  0
  1  2  1  0  0  0  0
  2  3  1  0  0  0  0
  3  4  1  0  0  0  0
M  END
> <Outcome>
1

$$$$

  Mrv2220 06282313592D          

  7  7  0  0  0  0            999 V2000
    0.7145    2.0625    0.0000 C   0  0  0  0  0  0  0  0  0  0  0  0
    0.7145    1.2375    0.0000 N   0  0  0  0  0  0  0  0  0  0  0  0
    0.0000    0.8250    0.0000 C   0  0  0  0  0  0  0  0  0  0  0  0
    0.0000   -0.0000    0.0000 C   0  0  0  0  0  0  0  0  0  0  0  0
    0.7145   -0.4125    0.0000 C   0  0  0  0  0  0  0  0  0  0  0  0
    1.4289    0.0000    0.0000 C   0  0  0  0  0  0  0  0  0  0  0  0
    1.4289    0.8250    0.0000 C   0  0  0  0  0  0  0  0  0  0  0  0
  1  2  1  0  0  0  0
  3  2  1  0  0  0  0
  4  3  1  0  0  0  0
  5  4  1  0  0  0  0
  6  5  1  0  0  0  0
  7  6  1  0  0  0  0
  2  7  1  0  0  0  0
M  END
> <Outcome>
1

$$$$

  Mrv2220 06282313592D          

  8  8  0  0  0  0            999 V2000
    0.8566    2.1882    0.0000 O   0  0  0  0  0  0  0  0  0  0  0  0
    0.8566    1.3632    0.0000 C   0  0  0  0  0  0  0  0  0  0  0  0
    0.1133    1.0052    0.0000 C   0  0  0  0  0  0  0  0  0  0  0  0
   -0.0703    0.2009    0.0000 C   0  0  0  0  0  0  0  0  0  0  0  0
    0.4441   -0.4441    0.0000 C   0  0  0  0  0  0  0  0  0  0  0  0
    1.2691   -0.4441    0.0000 C   0  0  0  0  0  0  0  0  0  0  0  0
    1.7835    0.2009    0.0000 C   0  0  0  0  0  0  0  0  0  0  0  0
    1.5999    1.0052    0.0000 O   0  0  0  0  0  0  0  0  0  0  0  0
  1  2  2  0  0  0  0
  3  2  1  0  0  0  0
  4  3  1  0  0  0  0
  5  4  1  0  0  0  0
  6  5  1  0  0  0  0
  7  6  1  0  0  0  0
  8  7  1  0  0  0  0
  2  8  1  0  0  0  0
M  END
> <Outcome>
1

$$$$

  Mrv2220 06282313592D          

 14 14  0  0  0  0            999 V2000
    2.4489   -3.5754    0.0000 C   0  0  0  0  0  0  0  0  0  0  0  0
    3.1634   -3.9879    0.0000 C   0  0  0  0  0  0  0  0  0  0  0  0
    3.1634   -4.8129    0.0000 C   0  0  0  0  0  0  0  0  0  0  0  0
    3.8779   -3.5754    0.0000 C   0  0  0  0  0  0  0  0  0  0  0  0
    3.8779   -2.7504    0.0000 O   0  0  0  0  0  0  0  0  0  0  0  0
    4.5923   -3.9879    0.0000 O   0  0  0  0  0  0  0  0  0  0  0  0
    5.3068   -3.5754    0.0000 C   0  0  0  0  0  0  0  0  0  0  0  0
    6.0213   -3.9879    0.0000 C   0  0  0  0  0  0  0  0  0  0  0  0
    6.7357   -3.5754    0.0000 N   0  0  0  0  0  0  0  0  0  0  0  0
    7.4894   -3.9109    0.0000 C   0  0  0  0  0  0  0  0  0  0  0  0
    8.0414   -3.2978    0.0000 C   0  0  0  0  0  0  0  0  0  0  0  0
    7.6289   -2.5834    0.0000 N   0  0  0  0  0  0  0  0  0  0  0  0
    6.8220   -2.7549    0.0000 C   0  0  0  0  0  0  0  0  0  0  0  0
    6.2089   -2.2029    0.0000 O   0  0  0  0  0  0  0  0  0  0  0  0
  1  2  1  0  0  0  0
  2  3  2  0  0  0  0
  2  4  1  0  0  0  0
  4  5  2  0  0  0  0
  4  6  1  0  0  0  0
  6  7  1  0  0  0  0
  7  8  1  0  0  0  0
  8  9  1  0  0  0  0
 10  9  1  0  0  0  0
 11 10  1  0  0  0  0
 12 11  1  0  0  0  0
 13 12  1  0  0  0  0
  9 13  1  0  0  0  0
 13 14  2  0  0  0  0
M  END
> <Outcome>
1

$$$$

  Mrv2220 06282313592D          

 14 13  0  0  0  0            999 V2000
   -3.0493    0.7145    0.0000 C   0  0  0  0  0  0  0  0  0  0  0  0
   -2.3349    0.3020    0.0000 O   0  0  0  0  0  0  0  0  0  0  0  0
   -1.6204    0.7145    0.0000 Si  0  0  0  0  0  0  0  0  0  0  0  0
   -0.9059    1.1270    0.0000 C   0  0  0  0  0  0  0  0  0  0  0  0
   -0.1914    0.7145    0.0000 C   0  0  0  0  0  0  0  0  0  0  0  0
    0.5230    1.1270    0.0000 C   0  0  0  0  0  0  0  0  0  0  0  0
    1.2375    0.7145    0.0000 N   0  0  0  0  0  0  0  0  0  0  0  0
    1.9520    1.1270    0.0000 C   0  0  0  0  0  0  0  0  0  0  0  0
    2.6664    0.7145    0.0000 C   0  0  0  0  0  0  0  0  0  0  0  0
    3.3809    1.1270    0.0000 N   0  0  0  0  0  0  0  0  0  0  0  0
   -1.2079    0.0000    0.0000 O   0  0  0  0  0  0  0  0  0  0  0  0
   -0.3829    0.0000    0.0000 C   0  0  0  0  0  0  0  0  0  0  0  0
   -2.0329    1.4290    0.0000 O   0  0  0  0  0  0  0  0  0  0  0  0
   -1.6204    2.1434    0.0000 C   0  0  0  0  0  0  0  0  0  0  0  0
  1  2  1  0  0  0  0
  2  3  1  0  0  0  0
  3  4  1  0  0  0  0
  4  5  1  0  0  0  0
  5  6  1  0  0  0  0
  6  7  1  0  0  0  0
  7  8  1  0  0  0  0
  8  9  1  0  0  0  0
  9 10  1  0  0  0  0
  3 11  1  0  0  0  0
 11 12  1  0  0  0  0
  3 13  1  0  0  0  0
 13 14  1  0  0  0  0
M  END
> <Outcome>
1

$$$$

  Mrv2220 06282313592D          

  6  5  0  0  0  0            999 V2000
    2.4750   -1.4289    0.0000 C   0  0  0  0  0  0  0  0  0  0  0  0
    2.0625   -0.7145    0.0000 C   0  0  0  0  0  0  0  0  0  0  0  0
    2.4750   -0.0000    0.0000 C   0  0  0  0  0  0  0  0  0  0  0  0
    1.2375   -0.7145    0.0000 C   0  0  0  0  0  0  0  0  0  0  0  0
    0.8250   -0.0000    0.0000 C   0  0  0  0  0  0  0  0  0  0  0  0
    0.0000   -0.0000    0.0000 O   0  0  0  0  0  0  0  0  0  0  0  0
  1  2  1  0  0  0  0
  2  3  1  0  0  0  0
  2  4  1  0  0  0  0
  4  5  1  0  0  0  0
  5  6  1  0  0  0  0
M  END
> <Outcome>
1

$$$$

  Mrv2220 06282313592D          

 10  9  0  0  0  0            999 V2000
    1.4289   -4.7289    0.0000 C   0  0  0  0  0  0  0  0  0  0  0  0
    1.4289   -3.9039    0.0000 C   0  0  0  0  0  0  0  0  0  0  0  0
    0.7145   -3.4914    0.0000 O   0  0  0  0  0  0  0  0  0  0  0  0
    0.7145   -2.6664    0.0000 Si  0  0  0  0  0  0  0  0  0  0  0  0
   -0.0000   -2.2539    0.0000 O   0  0  0  0  0  0  0  0  0  0  0  0
   -0.0000   -1.4289    0.0000 C   0  0  0  0  0  0  0  0  0  0  0  0
   -0.7145   -1.0164    0.0000 C   0  0  0  0  0  0  0  0  0  0  0  0
    1.4289   -2.2539    0.0000 O   0  0  0  0  0  0  0  0  0  0  0  0
    1.4289   -1.4289    0.0000 C   0  0  0  0  0  0  0  0  0  0  0  0
    2.1434   -1.0164    0.0000 C   0  0  0  0  0  0  0  0  0  0  0  0
  1  2  1  0  0  0  0
  2  3  1  0  0  0  0
  3  4  1  0  0  0  0
  4  5  1  0  0  0  0
  5  6  1  0  0  0  0
  6  7  1  0  0  0  0
  4  8  1  0  0  0  0
  8  9  1  0  0  0  0
  9 10  1  0  0  0  0
M  END
> <Outcome>
1

$$$$

  Mrv2220 06282313592D          

 12 11  0  0  0  0            999 V2000
    0.5230   -1.9520    0.0000 C   0  0  0  0  0  0  0  0  0  0  0  0
    0.5230   -1.1270    0.0000 C   0  0  0  0  0  0  0  0  0  0  0  0
    1.2375   -0.7145    0.0000 C   0  0  0  0  0  0  0  0  0  0  0  0
    1.6500   -1.4290    0.0000 C   0  0  0  0  0  0  0  0  0  0  0  0
    1.9520   -0.3020    0.0000 C   0  0  0  0  0  0  0  0  0  0  0  0
    1.9520    0.5230    0.0000 C   0  0  0  0  0  0  0  0  0  0  0  0
    2.6664    0.9355    0.0000 C   0  0  0  0  0  0  0  0  0  0  0  0
    2.6664    1.7605    0.0000 C   0  0  0  0  0  0  0  0  0  0  0  0
    3.3809    0.5230    0.0000 C   0  0  0  0  0  0  0  0  0  0  0  0
    0.8250   -0.0000    0.0000 C   0  0  0  0  0  0  0  0  0  0  0  0
    1.2375    0.7145    0.0000 O   0  0  0  0  0  0  0  0  0  0  0  0
   -0.0000   -0.0000    0.0000 O   0  0  0  0  0  0  0  0  0  0  0  0
  1  2  1  0  0  0  0
  2  3  1  0  0  0  0
  3  4  1  0  0  0  0
  3  5  1  0  0  0  0
  5  6  1  0  0  0  0
  6  7  1  0  0  0  0
  7  8  1  0  0  0  0
  7  9  1  0  0  0  0
  3 10  1  0  0  0  0
 10 11  1  0  0  0  0
 10 12  2  0  0  0  0
M  END
> <Outcome>
1

$$$$

  Mrv2220 06282313592D          

 11 10  0  0  0  0            999 V2000
    2.2836    2.1434    0.0000 C   0  0  0  0  0  0  0  0  0  0  0  0
    2.9980    2.5559    0.0000 C   0  0  0  0  0  0  0  0  0  0  0  0
    2.9980    3.3809    0.0000 C   0  0  0  0  0  0  0  0  0  0  0  0
    3.7125    2.1434    0.0000 C   0  0  0  0  0  0  0  0  0  0  0  0
    4.4270    2.5559    0.0000 C   0  0  0  0  0  0  0  0  0  0  0  0
    5.1414    2.1434    0.0000 C   0  0  0  0  0  0  0  0  0  0  0  0
    5.8559    2.5559    0.0000 C   0  0  0  0  0  0  0  0  0  0  0  0
    6.5704    2.1434    0.0000 C   0  0  0  0  0  0  0  0  0  0  0  0
    7.2849    2.5559    0.0000 C   0  0  0  0  0  0  0  0  0  0  0  0
    7.9993    2.1434    0.0000 C   0  0  0  0  0  0  0  0  0  0  0  0
    8.7138    2.5559    0.0000 O   0  0  0  0  0  0  0  0  0  0  0  0
  1  2  1  0  0  0  0
  2  3  1  0  0  0  0
  2  4  1  0  0  0  0
  4  5  1  0  0  0  0
  5  6  1  0  0  0  0
  6  7  1  0  0  0  0
  7  8  1  0  0  0  0
  8  9  1  0  0  0  0
  9 10  1  0  0  0  0
 10 11  1  0  0  0  0
M  END
> <Outcome>
1

$$$$

  Mrv2220 06282313592D          

 73 72  0  0  0  0            999 V2000
    5.4711    4.7013    0.0000 C   0  0  0  0  0  0  0  0  0  0  0  0
    5.4219    3.8778    0.0000 C   0  0  0  0  0  0  0  0  0  0  0  0
    6.1105    3.4234    0.0000 C   0  0  0  0  0  0  0  0  0  0  0  0
    6.0613    2.5999    0.0000 C   0  0  0  0  0  0  0  0  0  0  0  0
    6.7499    2.1455    0.0000 C   0  0  0  0  0  0  0  0  0  0  0  0
    7.4877    2.5147    0.0000 C   0  0  0  0  0  0  0  0  0  0  0  0
    7.5369    3.3382    0.0000 C   0  0  0  0  0  0  0  0  0  0  0  0
    8.2747    3.7074    0.0000 C   0  0  0  0  0  0  0  0  0  0  0  0
    8.3239    4.5309    0.0000 C   0  0  0  0  0  0  0  0  0  0  0  0
    9.0617    4.9001    0.0000 C   0  0  0  0  0  0  0  0  0  0  0  0
    9.1109    5.7236    0.0000 C   0  0  0  0  0  0  0  0  0  0  0  0
    9.8487    6.0928    0.0000 C   0  0  0  0  0  0  0  0  0  0  0  0
    9.8979    6.9163    0.0000 C   0  0  0  0  0  0  0  0  0  0  0  0
   10.6357    7.2855    0.0000 C   0  0  0  0  0  0  0  0  0  0  0  0
   11.3243    6.8311    0.0000 C   0  0  0  0  0  0  0  0  0  0  0  0
   12.0621    7.2003    0.0000 C   0  0  0  0  0  0  0  0  0  0  0  0
   12.1112    8.0238    0.0000 C   0  0  0  0  0  0  0  0  0  0  0  0
   12.8490    8.3930    0.0000 C   0  0  0  0  0  0  0  0  0  0  0  0
   12.8982    9.2165    0.0000 C   0  0  0  0  0  0  0  0  0  0  0  0
   13.6360    9.5857    0.0000 C   0  0  0  0  0  0  0  0  0  0  0  0
   13.6852   10.4092    0.0000 C   0  0  0  0  0  0  0  0  0  0  0  0
   14.4230   10.7784    0.0000 C   0  0  0  0  0  0  0  0  0  0  0  0
   14.4722   11.6019    0.0000 C   0  0  0  0  0  0  0  0  0  0  0  0
   15.2100   11.9711    0.0000 C   0  0  0  0  0  0  0  0  0  0  0  0
   15.8986   11.5167    0.0000 C   0  0  0  0  0  0  0  0  0  0  0  0
   16.6364   11.8859    0.0000 C   0  0  0  0  0  0  0  0  0  0  0  0
   17.3250   11.4315    0.0000 C   0  0  0  0  0  0  0  0  0  0  0  0
   18.0628   11.8007    0.0000 C   0  0  0  0  0  0  0  0  0  0  0  0
   18.7514   11.3463    0.0000 C   0  0  0  0  0  0  0  0  0  0  0  0
   19.4892   11.7155    0.0000 C   0  0  0  0  0  0  0  0  0  0  0  0
   20.1778   11.2612    0.0000 C   0  0  0  0  0  0  0  0  0  0  0  0
   20.9156   11.6303    0.0000 C   0  0  0  0  0  0  0  0  0  0  0  0
   21.6042   11.1760    0.0000 C   0  0  0  0  0  0  0  0  0  0  0  0
   22.3420   11.5451    0.0000 C   0  0  0  0  0  0  0  0  0  0  0  0
   23.0306   11.0908    0.0000 C   0  0  0  0  0  0  0  0  0  0  0  0
   23.7684   11.4599    0.0000 C   0  0  0  0  0  0  0  0  0  0  0  0
   24.4570   11.0056    0.0000 N   0  0  0  0  0  0  0  0  0  0  0  0
   25.1948   11.3747    0.0000 C   0  0  0  0  0  0  0  0  0  0  0  0
   25.8834   10.9204    0.0000 C   0  0  0  0  0  0  0  0  0  0  0  0
   26.6212   11.2895    0.0000 C   0  0  0  0  0  0  0  0  0  0  0  0
   27.3098   10.8352    0.0000 C   0  0  0  0  0  0  0  0  0  0  0  0
   28.0476   11.2044    0.0000 C   0  0  0  0  0  0  0  0  0  0  0  0
   28.7362   10.7500    0.0000 C   0  0  0  0  0  0  0  0  0  0  0  0
   29.4740   11.1192    0.0000 C   0  0  0  0  0  0  0  0  0  0  0  0
   30.1626   10.6648    0.0000 C   0  0  0  0  0  0  0  0  0  0  0  0
   30.9004   11.0340    0.0000 C   0  0  0  0  0  0  0  0  0  0  0  0
   31.5890   10.5796    0.0000 C   0  0  0  0  0  0  0  0  0  0  0  0
   32.3268   10.9488    0.0000 C   0  0  0  0  0  0  0  0  0  0  0  0
   32.3760   11.7723    0.0000 C   0  0  0  0  0  0  0  0  0  0  0  0
   33.1138   12.1415    0.0000 C   0  0  0  0  0  0  0  0  0  0  0  0
   33.8024   11.6871    0.0000 C   0  0  0  0  0  0  0  0  0  0  0  0
   34.5402   12.0563    0.0000 C   0  0  0  0  0  0  0  0  0  0  0  0
   35.2288   11.6019    0.0000 C   0  0  0  0  0  0  0  0  0  0  0  0
   35.9666   11.9711    0.0000 C   0  0  0  0  0  0  0  0  0  0  0  0
   36.6552   11.5167    0.0000 C   0  0  0  0  0  0  0  0  0  0  0  0
   37.3930   11.8859    0.0000 C   0  0  0  0  0  0  0  0  0  0  0  0
   38.0816   11.4315    0.0000 C   0  0  0  0  0  0  0  0  0  0  0  0
   38.8194   11.8007    0.0000 C   0  0  0  0  0  0  0  0  0  0  0  0
   39.5080   11.3463    0.0000 C   0  0  0  0  0  0  0  0  0  0  0  0
   40.2458   11.7155    0.0000 C   0  0  0  0  0  0  0  0  0  0  0  0
   40.2949   12.5390    0.0000 C   0  0  0  0  0  0  0  0  0  0  0  0
   41.0327   12.9082    0.0000 C   0  0  0  0  0  0  0  0  0  0  0  0
   41.0819   13.7317    0.0000 C   0  0  0  0  0  0  0  0  0  0  0  0
   41.8197   14.1009    0.0000 C   0  0  0  0  0  0  0  0  0  0  0  0
   41.8689   14.9245    0.0000 C   0  0  0  0  0  0  0  0  0  0  0  0
   42.6067   15.2936    0.0000 C   0  0  0  0  0  0  0  0  0  0  0  0
   42.6559   16.1172    0.0000 C   0  0  0  0  0  0  0  0  0  0  0  0
   43.3937   16.4863    0.0000 C   0  0  0  0  0  0  0  0  0  0  0  0
   43.4429   17.3099    0.0000 C   0  0  0  0  0  0  0  0  0  0  0  0
   44.1807   17.6790    0.0000 C   0  0  0  0  0  0  0  0  0  0  0  0
   44.2298   18.5026    0.0000 C   0  0  0  0  0  0  0  0  0  0  0  0
   44.9676   18.8717    0.0000 C   0  0  0  0  0  0  0  0  0  0  0  0
   45.0168   19.6953    0.0000 C   0  0  0  0  0  0  0  0  0  0  0  0
  1  2  1  0  0  0  0
  2  3  1  0  0  0  0
  3  4  1  0  0  0  0
  4  5  1  0  0  0  0
  5  6  1  0  0  0  0
  6  7  1  0  0  0  0
  7  8  1  0  0  0  0
  8  9  1  0  0  0  0
  9 10  1  0  0  0  0
 10 11  1  0  0  0  0
 11 12  1  0  0  0  0
 12 13  1  0  0  0  0
 13 14  1  0  0  0  0
 14 15  1  0  0  0  0
 15 16  1  0  0  0  0
 16 17  1  0  0  0  0
 17 18  1  0  0  0  0
 18 19  1  0  0  0  0
 19 20  1  0  0  0  0
 21 20  1  4  0  0  0
 21 22  2  0  0  0  0
 22 23  1  0  0  0  0
 24 23  1  4  0  0  0
 24 25  2  0  0  0  0
 25 26  1  0  0  0  0
 26 27  1  0  0  0  0
 27 28  1  0  0  0  0
 28 29  1  0  0  0  0
 29 30  1  0  0  0  0
 30 31  1  0  0  0  0
 31 32  1  0  0  0  0
 32 33  1  0  0  0  0
 33 34  1  0  0  0  0
 34 35  1  0  0  0  0
 35 36  1  0  0  0  0
 36 37  1  0  0  0  0
 37 38  1  0  0  0  0
 38 39  1  0  0  0  0
 39 40  1  0  0  0  0
 40 41  1  0  0  0  0
 41 42  1  0  0  0  0
 42 43  1  0  0  0  0
 43 44  1  0  0  0  0
 44 45  1  0  0  0  0
 45 46  1  0  0  0  0
 46 47  1  0  0  0  0
 47 48  1  0  0  0  0
 48 49  1  0  0  0  0
 49 50  1  0  0  0  0
 50 51  1  0  0  0  0
 51 52  1  0  0  0  0
 52 53  1  0  0  0  0
 53 54  1  0  0  0  0
 54 55  1  0  0  0  0
 55 56  1  0  0  0  0
 56 57  1  0  0  0  0
 58 57  1  4  0  0  0
 58 59  2  0  0  0  0
 59 60  1  0  0  0  0
 61 60  1  4  0  0  0
 61 62  2  0  0  0  0
 62 63  1  0  0  0  0
 63 64  1  0  0  0  0
 64 65  1  0  0  0  0
 65 66  1  0  0  0  0
 66 67  1  0  0  0  0
 67 68  1  0  0  0  0
 68 69  1  0  0  0  0
 69 70  1  0  0  0  0
 70 71  1  0  0  0  0
 71 72  1  0  0  0  0
 72 73  1  0  0  0  0
M  END
> <Outcome>
1

$$$$

  Mrv2220 06282313592D          

  8  7  0  0  0  0            999 V2000
    1.0461    1.4289    0.0000 C   0  0  0  0  0  0  0  0  0  0  0  0
    1.7605    1.8414    0.0000 C   0  0  0  0  0  0  0  0  0  0  0  0
    2.4750    1.4289    0.0000 C   0  0  0  0  0  0  0  0  0  0  0  0
    3.1895    1.8414    0.0000 C   0  0  0  0  0  0  0  0  0  0  0  0
    3.9039    1.4289    0.0000 O   0  0  0  0  0  0  0  0  0  0  0  0
    4.6184    1.8414    0.0000 C   0  0  0  0  0  0  0  0  0  0  0  0
    5.3329    1.4289    0.0000 C   0  0  0  0  0  0  0  0  0  0  0  0
    6.0474    1.8414    0.0000 O   0  0  0  0  0  0  0  0  0  0  0  0
  1  2  1  0  0  0  0
  2  3  1  0  0  0  0
  3  4  1  0  0  0  0
  4  5  1  0  0  0  0
  5  6  1  0  0  0  0
  6  7  1  0  0  0  0
  7  8  1  0  0  0  0
M  END
> <Outcome>
1

$$$$

  Mrv2220 06282313592D          

  6  5  0  0  0  0            999 V2000
    2.4750   -1.4289    0.0000 C   0  0  0  0  0  0  0  0  0  0  0  0
    2.0625   -0.7145    0.0000 N   0  0  0  0  0  0  0  0  0  0  0  0
    1.2375   -0.7145    0.0000 C   0  0  0  0  0  0  0  0  0  0  0  0
    0.8250   -1.4289    0.0000 S   0  0  0  0  0  0  0  0  0  0  0  0
    0.8250    0.0000    0.0000 N   0  0  0  0  0  0  0  0  0  0  0  0
    0.0000    0.0000    0.0000 N   0  0  0  0  0  0  0  0  0  0  0  0
  1  2  1  0  0  0  0
  2  3  1  0  0  0  0
  3  4  2  0  0  0  0
  3  5  1  0  0  0  0
  5  6  1  0  0  0  0
M  END
> <Outcome>
1

$$$$

  Mrv2220 06282313592D          

  9  9  0  0  0  0            999 V2000
    1.4289    2.4750    0.0000 O   0  0  0  0  0  0  0  0  0  0  0  0
    0.7145    2.0625    0.0000 C   0  0  0  0  0  0  0  0  0  0  0  0
   -0.0000    2.4750    0.0000 O   0  0  0  0  0  0  0  0  0  0  0  0
    0.7145    1.2375    0.0000 C   0  0  0  0  0  0  0  0  0  0  0  0
   -0.0000    0.8250    0.0000 C   0  0  0  0  0  0  0  0  0  0  0  0
   -0.0000   -0.0000    0.0000 N   0  0  0  0  0  0  0  0  0  0  0  0
    0.7145   -0.4125    0.0000 C   0  0  0  0  0  0  0  0  0  0  0  0
    1.4289    0.0000    0.0000 C   0  0  0  0  0  0  0  0  0  0  0  0
    1.4289    0.8250    0.0000 C   0  0  0  0  0  0  0  0  0  0  0  0
  1  2  1  0  0  0  0
  2  3  2  0  0  0  0
  2  4  1  0  0  0  0
  5  4  1  0  0  0  0
  6  5  2  0  0  0  0
  7  6  1  0  0  0  0
  8  7  2  0  0  0  0
  9  8  1  0  0  0  0
  4  9  2  0  0  0  0
M  END
> <Outcome>
1

$$$$

  Mrv2220 06282313592D          

  5  4  0  0  0  0            999 V2000
    1.2375    0.7145    0.0000 C   0  0  0  0  0  0  0  0  0  0  0  0
    0.8250   -0.0000    0.0000 C   0  0  0  0  0  0  0  0  0  0  0  0
    1.2375   -0.7145    0.0000 C   0  0  0  0  0  0  0  0  0  0  0  0
    0.0000   -0.0000    0.0000 N   0  0  0  0  0  0  0  0  0  0  0  0
   -0.4125   -0.7145    0.0000 O   0  0  0  0  0  0  0  0  0  0  0  0
  1  2  1  0  0  0  0
  2  3  1  0  0  0  0
  2  4  2  0  0  0  0
  4  5  1  0  0  0  0
M  END
> <Outcome>
1

$$$$

  Mrv2220 06282313592D          

 12 11  0  0  0  0            999 V2000
   -0.1127   -3.1046    0.0000 C   0  0  0  0  0  0  0  0  0  0  0  0
    0.6974   -2.9487    0.0000 C   0  0  0  0  0  0  0  0  0  0  0  0
    1.2375   -3.5723    0.0000 C   0  0  0  0  0  0  0  0  0  0  0  0
    2.0476   -3.4164    0.0000 C   0  0  0  0  0  0  0  0  0  0  0  0
    2.5877   -4.0401    0.0000 C   0  0  0  0  0  0  0  0  0  0  0  0
    3.3979   -3.8842    0.0000 C   0  0  0  0  0  0  0  0  0  0  0  0
    3.9379   -4.5078    0.0000 O   0  0  0  0  0  0  0  0  0  0  0  0
    4.7481   -4.3519    0.0000 C   0  0  0  0  0  0  0  0  0  0  0  0
    5.2882   -4.9755    0.0000 C   0  0  0  0  0  0  0  0  0  0  0  0
    6.0983   -4.8196    0.0000 O   0  0  0  0  0  0  0  0  0  0  0  0
    5.0181   -3.5723    0.0000 C   0  0  0  0  0  0  0  0  0  0  0  0
    5.8283   -3.4164    0.0000 O   0  0  0  0  0  0  0  0  0  0  0  0
  1  2  1  0  0  0  0
  2  3  1  0  0  0  0
  3  4  1  0  0  0  0
  4  5  1  0  0  0  0
  5  6  1  0  0  0  0
  6  7  1  0  0  0  0
  7  8  1  0  0  0  0
  8  9  1  0  0  0  0
  9 10  1  0  0  0  0
  8 11  1  0  0  0  0
 11 12  1  0  0  0  0
M  END
> <Outcome>
1

$$$$

  Mrv2220 06282313592D          

  7  6  0  0  0  0            999 V2000
    2.4750   -0.0000    0.0000 C   0  0  0  0  0  0  0  0  0  0  0  0
    2.0625    0.7145    0.0000 O   0  0  0  0  0  0  0  0  0  0  0  0
    1.2375    0.7145    0.0000 C   0  0  0  0  0  0  0  0  0  0  0  0
    0.8250    1.4289    0.0000 O   0  0  0  0  0  0  0  0  0  0  0  0
    0.0000    1.4289    0.0000 C   0  0  0  0  0  0  0  0  0  0  0  0
    0.8250   -0.0000    0.0000 O   0  0  0  0  0  0  0  0  0  0  0  0
    0.0000   -0.0000    0.0000 C   0  0  0  0  0  0  0  0  0  0  0  0
  1  2  1  0  0  0  0
  2  3  1  0  0  0  0
  3  4  1  0  0  0  0
  4  5  1  0  0  0  0
  3  6  1  0  0  0  0
  6  7  1  0  0  0  0
M  END
> <Outcome>
1

$$$$

  Mrv2220 06282313592D          

  7  6  0  0  0  0            999 V2000
   -0.1914    0.7145    0.0000 C   0  0  0  0  0  0  0  0  0  0  0  0
    0.5230    1.1270    0.0000 N   0  0  0  0  0  0  0  0  0  0  0  0
    0.5230    1.9520    0.0000 C   0  0  0  0  0  0  0  0  0  0  0  0
    1.2375    0.7145    0.0000 C   0  0  0  0  0  0  0  0  0  0  0  0
    1.9520    1.1270    0.0000 C   0  0  0  0  0  0  0  0  0  0  0  0
    2.6664    0.7145    0.0000 C   0  0  0  0  0  0  0  0  0  0  0  0
    3.3809    1.1270    0.0000 O   0  0  0  0  0  0  0  0  0  0  0  0
  1  2  1  0  0  0  0
  2  3  1  0  0  0  0
  2  4  1  0  0  0  0
  4  5  1  0  0  0  0
  5  6  1  0  0  0  0
  6  7  1  0  0  0  0
M  END
> <Outcome>
1

$$$$

  Mrv2220 06282313592D          

 27 26  0  0  0  0            999 V2000
   14.1324    8.9850    0.0000 C   0  0  0  0  0  0  0  0  0  0  0  0
   14.8468    8.5725    0.0000 C   0  0  0  0  0  0  0  0  0  0  0  0
   15.5613    8.9850    0.0000 C   0  0  0  0  0  0  0  0  0  0  0  0
   16.2758    8.5725    0.0000 C   0  0  0  0  0  0  0  0  0  0  0  0
   16.9902    8.9850    0.0000 C   0  0  0  0  0  0  0  0  0  0  0  0
   17.7047    8.5725    0.0000 C   0  0  0  0  0  0  0  0  0  0  0  0
   18.4192    8.9850    0.0000 C   0  0  0  0  0  0  0  0  0  0  0  0
   19.1337    8.5725    0.0000 C   0  0  0  0  0  0  0  0  0  0  0  0
   19.8481    8.9850    0.0000 C   0  0  0  0  0  0  0  0  0  0  0  0
   20.5626    8.5725    0.0000 C   0  0  0  0  0  0  0  0  0  0  0  0
   21.2771    8.9850    0.0000 C   0  0  0  0  0  0  0  0  0  0  0  0
   21.9915    8.5725    0.0000 C   0  0  0  0  0  0  0  0  0  0  0  0
   22.7060    8.9850    0.0000 C   0  0  0  0  0  0  0  0  0  0  0  0
   23.4205    8.5725    0.0000 N   0  0  0  0  0  0  0  0  0  0  0  0
   24.1350    8.9850    0.0000 C   0  0  0  0  0  0  0  0  0  0  0  0
   24.8494    8.5725    0.0000 C   0  0  0  0  0  0  0  0  0  0  0  0
   25.5639    8.9850    0.0000 C   0  0  0  0  0  0  0  0  0  0  0  0
   26.2784    8.5725    0.0000 C   0  0  0  0  0  0  0  0  0  0  0  0
   26.9928    8.9850    0.0000 C   0  0  0  0  0  0  0  0  0  0  0  0
   27.7073    8.5725    0.0000 C   0  0  0  0  0  0  0  0  0  0  0  0
   28.4218    8.9850    0.0000 C   0  0  0  0  0  0  0  0  0  0  0  0
   29.1363    8.5725    0.0000 C   0  0  0  0  0  0  0  0  0  0  0  0
   29.8507    8.9850    0.0000 C   0  0  0  0  0  0  0  0  0  0  0  0
   30.5652    8.5725    0.0000 C   0  0  0  0  0  0  0  0  0  0  0  0
   31.2797    8.9850    0.0000 C   0  0  0  0  0  0  0  0  0  0  0  0
   31.9941    8.5725    0.0000 C   0  0  0  0  0  0  0  0  0  0  0  0
   32.7086    8.9850    0.0000 C   0  0  0  0  0  0  0  0  0  0  0  0
  1  2  1  0  0  0  0
  2  3  1  0  0  0  0
  3  4  1  0  0  0  0
  4  5  1  0  0  0  0
  5  6  1  0  0  0  0
  6  7  1  0  0  0  0
  7  8  1  0  0  0  0
  8  9  1  0  0  0  0
  9 10  1  0  0  0  0
 10 11  1  0  0  0  0
 11 12  1  0  0  0  0
 12 13  1  0  0  0  0
 13 14  1  0  0  0  0
 14 15  1  0  0  0  0
 15 16  1  0  0  0  0
 16 17  1  0  0  0  0
 17 18  1  0  0  0  0
 18 19  1  0  0  0  0
 19 20  1  0  0  0  0
 20 21  1  0  0  0  0
 21 22  1  0  0  0  0
 22 23  1  0  0  0  0
 23 24  1  0  0  0  0
 24 25  1  0  0  0  0
 25 26  1  0  0  0  0
 26 27  1  0  0  0  0
M  END
> <Outcome>
1

$$$$

  Mrv2220 06282313592D          

 32 31  0  0  0  0            999 V2000
   -0.1657   -6.1602    0.0000 C   0  0  0  0  0  0  0  0  0  0  0  0
    0.6139   -5.8901    0.0000 C   0  0  0  0  0  0  0  0  0  0  0  0
    0.7698   -5.0800    0.0000 C   0  0  0  0  0  0  0  0  0  0  0  0
    1.2375   -6.4302    0.0000 C   0  0  0  0  0  0  0  0  0  0  0  0
    2.0170   -6.1602    0.0000 C   0  0  0  0  0  0  0  0  0  0  0  0
    2.6407   -6.7003    0.0000 C   0  0  0  0  0  0  0  0  0  0  0  0
    3.4202   -6.4302    0.0000 C   0  0  0  0  0  0  0  0  0  0  0  0
    4.0439   -6.9703    0.0000 C   0  0  0  0  0  0  0  0  0  0  0  0
    4.8234   -6.7003    0.0000 C   0  0  0  0  0  0  0  0  0  0  0  0
    5.4471   -7.2404    0.0000 C   0  0  0  0  0  0  0  0  0  0  0  0
    6.2266   -6.9703    0.0000 O   0  0  0  0  0  0  0  0  0  0  0  0
    6.8503   -7.5104    0.0000 C   0  0  0  0  0  0  0  0  0  0  0  0
    6.6944   -8.3205    0.0000 O   0  0  0  0  0  0  0  0  0  0  0  0
    7.6298   -7.2404    0.0000 C   0  0  0  0  0  0  0  0  0  0  0  0
    8.2535   -7.7805    0.0000 C   0  0  0  0  0  0  0  0  0  0  0  0
    9.0330   -7.5104    0.0000 C   0  0  0  0  0  0  0  0  0  0  0  0
    9.1889   -6.7003    0.0000 O   0  0  0  0  0  0  0  0  0  0  0  0
    9.6567   -8.0505    0.0000 O   0  0  0  0  0  0  0  0  0  0  0  0
   10.4362   -7.7805    0.0000 C   0  0  0  0  0  0  0  0  0  0  0  0
   11.0598   -8.3205    0.0000 C   0  0  0  0  0  0  0  0  0  0  0  0
   11.8394   -8.0505    0.0000 C   0  0  0  0  0  0  0  0  0  0  0  0
   12.4630   -8.5906    0.0000 C   0  0  0  0  0  0  0  0  0  0  0  0
   13.2426   -8.3205    0.0000 C   0  0  0  0  0  0  0  0  0  0  0  0
   13.8662   -8.8606    0.0000 C   0  0  0  0  0  0  0  0  0  0  0  0
   14.6458   -8.5906    0.0000 C   0  0  0  0  0  0  0  0  0  0  0  0
   15.2694   -9.1307    0.0000 C   0  0  0  0  0  0  0  0  0  0  0  0
   16.0490   -8.8606    0.0000 C   0  0  0  0  0  0  0  0  0  0  0  0
   15.1135   -9.9408    0.0000 C   0  0  0  0  0  0  0  0  0  0  0  0
    7.7857   -6.4302    0.0000 S   0  0  0  0  0  0  0  0  0  0  0  0
    8.5959   -6.5861    0.0000 O   0  0  0  0  0  0  0  0  0  0  0  0
    6.9756   -6.2743    0.0000 O   0  0  0  0  0  0  0  0  0  0  0  0
    7.9416   -5.6201    0.0000 O   0  0  0  0  0  0  0  0  0  0  0  0
  1  2  1  0  0  0  0
  2  3  1  0  0  0  0
  2  4  1  0  0  0  0
  4  5  1  0  0  0  0
  5  6  1  0  0  0  0
  6  7  1  0  0  0  0
  7  8  1  0  0  0  0
  8  9  1  0  0  0  0
  9 10  1  0  0  0  0
 10 11  1  0  0  0  0
 11 12  1  0  0  0  0
 12 13  2  0  0  0  0
 12 14  1  0  0  0  0
 14 15  1  0  0  0  0
 15 16  1  0  0  0  0
 16 17  2  0  0  0  0
 16 18  1  0  0  0  0
 18 19  1  0  0  0  0
 19 20  1  0  0  0  0
 20 21  1  0  0  0  0
 21 22  1  0  0  0  0
 22 23  1  0  0  0  0
 23 24  1  0  0  0  0
 24 25  1  0  0  0  0
 25 26  1  0  0  0  0
 26 27  1  0  0  0  0
 26 28  1  0  0  0  0
 14 29  1  0  0  0  0
 29 30  1  0  0  0  0
 29 31  2  0  0  0  0
 29 32  2  0  0  0  0
M  END
> <Outcome>
1

$$$$

  Mrv2220 06282313592D          

 10 10  0  0  0  0            999 V2000
    1.5718    3.7125    0.0000 O   0  0  0  0  0  0  0  0  0  0  0  0
    0.8574    3.3000    0.0000 C   0  0  0  0  0  0  0  0  0  0  0  0
    0.8574    2.4750    0.0000 C   0  0  0  0  0  0  0  0  0  0  0  0
    0.1429    2.0625    0.0000 O   0  0  0  0  0  0  0  0  0  0  0  0
    0.1429    1.2375    0.0000 C   0  0  0  0  0  0  0  0  0  0  0  0
   -0.5716    0.8250    0.0000 C   0  0  0  0  0  0  0  0  0  0  0  0
   -0.5716   -0.0000    0.0000 C   0  0  0  0  0  0  0  0  0  0  0  0
    0.1429   -0.4125    0.0000 C   0  0  0  0  0  0  0  0  0  0  0  0
    0.8574    0.0000    0.0000 C   0  0  0  0  0  0  0  0  0  0  0  0
    0.8574    0.8250    0.0000 C   0  0  0  0  0  0  0  0  0  0  0  0
  1  2  1  0  0  0  0
  2  3  1  0  0  0  0
  3  4  1  0  0  0  0
  4  5  1  0  0  0  0
  6  5  1  0  0  0  0
  7  6  2  0  0  0  0
  8  7  1  0  0  0  0
  9  8  2  0  0  0  0
 10  9  1  0  0  0  0
  5 10  2  0  0  0  0
M  END
> <Outcome>
1

$$$$

  Mrv2220 06282313592D          

  9  8  0  0  0  0            999 V2000
    2.6664    0.7145    0.0000 O   0  0  0  0  0  0  0  0  0  0  0  0
    1.9520    0.3020    0.0000 C   0  0  0  0  0  0  0  0  0  0  0  0
    1.2375    0.7145    0.0000 C   0  0  0  0  0  0  0  0  0  0  0  0
    0.5230    1.1270    0.0000 C   0  0  0  0  0  0  0  0  0  0  0  0
   -0.1914    0.7145    0.0000 Br  0  0  0  0  0  0  0  0  0  0  0  0
    1.6500    1.4290    0.0000 C   0  0  0  0  0  0  0  0  0  0  0  0
    1.2375    2.1434    0.0000 Br  0  0  0  0  0  0  0  0  0  0  0  0
    0.8250    0.0000    0.0000 C   0  0  0  0  0  0  0  0  0  0  0  0
    0.0000    0.0000    0.0000 Br  0  0  0  0  0  0  0  0  0  0  0  0
  1  2  1  0  0  0  0
  2  3  1  0  0  0  0
  3  4  1  0  0  0  0
  4  5  1  0  0  0  0
  3  6  1  0  0  0  0
  6  7  1  0  0  0  0
  3  8  1  0  0  0  0
  8  9  1  0  0  0  0
M  END
> <Outcome>
1

$$$$

  Mrv2220 06282313592D          

 24 23  0  0  0  0            999 V2000
    8.4711    5.7158    0.0000 C   0  0  0  0  0  0  0  0  0  0  0  0
    9.1855    6.1283    0.0000 C   0  0  0  0  0  0  0  0  0  0  0  0
    9.9000    5.7158    0.0000 C   0  0  0  0  0  0  0  0  0  0  0  0
    9.9000    4.8908    0.0000 O   0  0  0  0  0  0  0  0  0  0  0  0
   10.6145    6.1283    0.0000 O   0  0  0  0  0  0  0  0  0  0  0  0
   11.3289    5.7158    0.0000 C   0  0  0  0  0  0  0  0  0  0  0  0
   12.0434    6.1283    0.0000 C   0  0  0  0  0  0  0  0  0  0  0  0
   12.0434    6.9533    0.0000 O   0  0  0  0  0  0  0  0  0  0  0  0
   12.7579    5.7158    0.0000 C   0  0  0  0  0  0  0  0  0  0  0  0
   13.4723    6.1283    0.0000 O   0  0  0  0  0  0  0  0  0  0  0  0
   14.1868    5.7158    0.0000 C   0  0  0  0  0  0  0  0  0  0  0  0
   14.9013    6.1283    0.0000 C   0  0  0  0  0  0  0  0  0  0  0  0
   15.6158    5.7158    0.0000 C   0  0  0  0  0  0  0  0  0  0  0  0
   16.3302    6.1283    0.0000 C   0  0  0  0  0  0  0  0  0  0  0  0
   17.0447    5.7158    0.0000 O   0  0  0  0  0  0  0  0  0  0  0  0
   17.7592    6.1283    0.0000 C   0  0  0  0  0  0  0  0  0  0  0  0
   18.4736    5.7158    0.0000 C   0  0  0  0  0  0  0  0  0  0  0  0
   18.4736    4.8908    0.0000 O   0  0  0  0  0  0  0  0  0  0  0  0
   19.1881    6.1283    0.0000 C   0  0  0  0  0  0  0  0  0  0  0  0
   19.9026    5.7158    0.0000 O   0  0  0  0  0  0  0  0  0  0  0  0
   20.6171    6.1283    0.0000 C   0  0  0  0  0  0  0  0  0  0  0  0
   20.6171    6.9533    0.0000 O   0  0  0  0  0  0  0  0  0  0  0  0
   21.3315    5.7158    0.0000 C   0  0  0  0  0  0  0  0  0  0  0  0
   22.0460    6.1283    0.0000 C   0  0  0  0  0  0  0  0  0  0  0  0
  1  2  2  0  0  0  0
  2  3  1  0  0  0  0
  3  4  2  0  0  0  0
  3  5  1  0  0  0  0
  5  6  1  0  0  0  0
  6  7  1  0  0  0  0
  7  8  1  0  0  0  0
  7  9  1  0  0  0  0
  9 10  1  0  0  0  0
 10 11  1  0  0  0  0
 11 12  1  0  0  0  0
 12 13  1  0  0  0  0
 13 14  1  0  0  0  0
 14 15  1  0  0  0  0
 15 16  1  0  0  0  0
 16 17  1  0  0  0  0
 17 18  1  0  0  0  0
 17 19  1  0  0  0  0
 19 20  1  0  0  0  0
 20 21  1  0  0  0  0
 21 22  2  0  0  0  0
 21 23  1  0  0  0  0
 23 24  2  0  0  0  0
M  END
> <Outcome>
1

$$$$

  Mrv2220 06282313592D          

 10 10  0  0  0  0            999 V2000
    0.7145   -1.2375    0.0000 C   0  0  0  0  0  0  0  0  0  0  0  0
    0.7145   -0.4125    0.0000 C   0  0  0  0  0  0  0  0  0  0  0  0
    1.4289    0.0000    0.0000 C   0  0  0  0  0  0  0  0  0  0  0  0
    1.4289    0.8250    0.0000 C   0  0  0  0  0  0  0  0  0  0  0  0
    0.7145    1.2375    0.0000 C   0  0  0  0  0  0  0  0  0  0  0  0
    0.7145    2.0625    0.0000 C   0  0  0  0  0  0  0  0  0  0  0  0
   -0.0000    0.8250    0.0000 C   0  0  0  0  0  0  0  0  0  0  0  0
   -0.7145    1.2375    0.0000 O   0  0  0  0  0  0  0  0  0  0  0  0
   -0.0000    0.0000    0.0000 C   0  0  0  0  0  0  0  0  0  0  0  0
   -0.7145   -0.4125    0.0000 C   0  0  0  0  0  0  0  0  0  0  0  0
  1  2  1  0  0  0  0
  3  2  2  0  0  0  0
  4  3  1  0  0  0  0
  5  4  2  0  0  0  0
  5  6  1  0  0  0  0
  7  5  1  0  0  0  0
  7  8  1  0  0  0  0
  9  7  2  0  0  0  0
  2  9  1  0  0  0  0
  9 10  1  0  0  0  0
M  END
> <Outcome>
1

$$$$

  Mrv2220 06282313592D          

  9 10  0  0  0  0            999 V2000
    3.2789   -0.4125    0.0000 C   0  0  0  0  0  0  0  0  0  0  0  0
    3.9934    0.0000    0.0000 C   0  0  0  0  0  0  0  0  0  0  0  0
    3.9934    0.8250    0.0000 C   0  0  0  0  0  0  0  0  0  0  0  0
    3.2789    1.2375    0.0000 C   0  0  0  0  0  0  0  0  0  0  0  0
    2.5645    0.8250    0.0000 C   0  0  0  0  0  0  0  0  0  0  0  0
    1.7798    1.0799    0.0000 N   0  0  0  0  0  0  0  0  0  0  0  0
    1.2949    0.4125    0.0000 N   0  0  0  0  0  0  0  0  0  0  0  0
    1.7798   -0.2549    0.0000 N   0  0  0  0  0  0  0  0  0  0  0  0
    2.5645    0.0000    0.0000 C   0  0  0  0  0  0  0  0  0  0  0  0
  2  1  1  0  0  0  0
  3  2  2  0  0  0  0
  4  3  1  0  0  0  0
  5  4  2  0  0  0  0
  5  6  1  0  0  0  0
  6  7  1  0  0  0  0
  7  8  2  0  0  0  0
  8  9  1  0  0  0  0
  1  9  2  0  0  0  0
  9  5  1  0  0  0  0
M  END
> <Outcome>
1

$$$$

  Mrv2220 06282313592D          

 18 18  0  0  0  0            999 V2000
   -0.4763    4.1250    0.0000 C   0  0  0  0  0  0  0  0  0  0  0  0
   -0.4763    3.3000    0.0000 C   0  0  0  0  0  0  0  0  0  0  0  0
    0.2382    2.8875    0.0000 C   0  0  0  0  0  0  0  0  0  0  0  0
    0.2382    2.0625    0.0000 O   0  0  0  0  0  0  0  0  0  0  0  0
    0.9526    1.6500    0.0000 C   0  0  0  0  0  0  0  0  0  0  0  0
    1.6671    2.0625    0.0000 O   0  0  0  0  0  0  0  0  0  0  0  0
    0.9526    0.8250    0.0000 C   0  0  0  0  0  0  0  0  0  0  0  0
    0.2382    0.4125    0.0000 C   0  0  0  0  0  0  0  0  0  0  0  0
    0.2382   -0.4125    0.0000 C   0  0  0  0  0  0  0  0  0  0  0  0
    0.9526   -0.8250    0.0000 C   0  0  0  0  0  0  0  0  0  0  0  0
    1.6671   -0.4125    0.0000 C   0  0  0  0  0  0  0  0  0  0  0  0
    1.6671    0.4125    0.0000 C   0  0  0  0  0  0  0  0  0  0  0  0
    2.3816    0.8250    0.0000 C   0  0  0  0  0  0  0  0  0  0  0  0
    2.3816    1.6500    0.0000 O   0  0  0  0  0  0  0  0  0  0  0  0
    3.0960    0.4125    0.0000 O   0  0  0  0  0  0  0  0  0  0  0  0
    3.8105    0.8250    0.0000 C   0  0  0  0  0  0  0  0  0  0  0  0
    4.5250    0.4125    0.0000 C   0  0  0  0  0  0  0  0  0  0  0  0
    5.2395    0.8250    0.0000 C   0  0  0  0  0  0  0  0  0  0  0  0
  1  2  2  0  0  0  0
  2  3  1  0  0  0  0
  3  4  1  0  0  0  0
  4  5  1  0  0  0  0
  5  6  2  0  0  0  0
  5  7  1  0  0  0  0
  8  7  2  0  0  0  0
  9  8  1  0  0  0  0
 10  9  2  0  0  0  0
 11 10  1  0  0  0  0
 12 11  2  0  0  0  0
  7 12  1  0  0  0  0
 12 13  1  0  0  0  0
 13 14  2  0  0  0  0
 13 15  1  0  0  0  0
 15 16  1  0  0  0  0
 16 17  1  0  0  0  0
 17 18  2  0  0  0  0
M  END
> <Outcome>
1

$$$$

  Mrv2220 06282313592D          

 19 18  0  0  0  0            999 V2000
   -2.0329   -5.7750    0.0000 C   0  0  0  0  0  0  0  0  0  0  0  0
   -2.0329   -4.9500    0.0000 C   0  0  0  0  0  0  0  0  0  0  0  0
   -1.2079   -4.9500    0.0000 C   0  0  0  0  0  0  0  0  0  0  0  0
   -2.8579   -4.9500    0.0000 C   0  0  0  0  0  0  0  0  0  0  0  0
   -2.0329   -4.1250    0.0000 C   0  0  0  0  0  0  0  0  0  0  0  0
   -1.3184   -3.7125    0.0000 C   0  0  0  0  0  0  0  0  0  0  0  0
   -0.6039   -4.1250    0.0000 C   0  0  0  0  0  0  0  0  0  0  0  0
   -1.3184   -2.8875    0.0000 C   0  0  0  0  0  0  0  0  0  0  0  0
   -0.6039   -2.4750    0.0000 P   0  0  0  0  0  0  0  0  0  0  0  0
   -0.1914   -3.1895    0.0000 O   0  0  0  0  0  0  0  0  0  0  0  0
   -1.0164   -1.7605    0.0000 O   0  0  0  0  0  0  0  0  0  0  0  0
    0.1105   -2.0625    0.0000 C   0  0  0  0  0  0  0  0  0  0  0  0
    0.1105   -1.2375    0.0000 C   0  0  0  0  0  0  0  0  0  0  0  0
   -0.6039   -0.8250    0.0000 C   0  0  0  0  0  0  0  0  0  0  0  0
    0.8250   -0.8250    0.0000 C   0  0  0  0  0  0  0  0  0  0  0  0
    0.8250    0.0000    0.0000 C   0  0  0  0  0  0  0  0  0  0  0  0
    0.8250    0.8250    0.0000 C   0  0  0  0  0  0  0  0  0  0  0  0
    1.6500    0.0000    0.0000 C   0  0  0  0  0  0  0  0  0  0  0  0
    0.0000    0.0000    0.0000 C   0  0  0  0  0  0  0  0  0  0  0  0
  1  2  1  0  0  0  0
  2  3  1  0  0  0  0
  2  4  1  0  0  0  0
  2  5  1  0  0  0  0
  5  6  1  0  0  0  0
  6  7  1  0  0  0  0
  6  8  1  0  0  0  0
  8  9  1  0  0  0  0
  9 10  1  0  0  0  0
  9 11  2  0  0  0  0
  9 12  1  0  0  0  0
 12 13  1  0  0  0  0
 13 14  1  0  0  0  0
 13 15  1  0  0  0  0
 15 16  1  0  0  0  0
 16 17  1  0  0  0  0
 16 18  1  0  0  0  0
 16 19  1  0  0  0  0
M  END
> <Outcome>
1

$$$$

  Mrv2220 06282313592D          

  8  8  0  0  0  0            999 V2000
    1.2503    2.4750    0.0000 O   0  0  0  0  0  0  0  0  0  0  0  0
    0.5359    2.0625    0.0000 C   0  0  0  0  0  0  0  0  0  0  0  0
    0.5359    1.2375    0.0000 C   0  0  0  0  0  0  0  0  0  0  0  0
   -0.1786    0.8250    0.0000 C   0  0  0  0  0  0  0  0  0  0  0  0
   -0.1786   -0.0000    0.0000 S   0  0  0  0  0  0  0  0  0  0  0  0
    0.5359   -0.4125    0.0000 C   0  0  0  0  0  0  0  0  0  0  0  0
    1.2503    0.0000    0.0000 C   0  0  0  0  0  0  0  0  0  0  0  0
    1.2503    0.8250    0.0000 C   0  0  0  0  0  0  0  0  0  0  0  0
  1  2  2  0  0  0  0
  2  3  1  0  0  0  0
  4  3  1  0  0  0  0
  5  4  1  0  0  0  0
  6  5  1  0  0  0  0
  7  6  1  0  0  0  0
  8  7  1  0  0  0  0
  3  8  1  0  0  0  0
M  END
> <Outcome>
1

$$$$

  Mrv2220 06282313592D          

 11 10  0  0  0  0            999 V2000
    4.2355    3.2704    0.0000 C   0  0  0  0  0  0  0  0  0  0  0  0
    4.9500    2.8579    0.0000 O   0  0  0  0  0  0  0  0  0  0  0  0
    5.6645    3.2704    0.0000 C   0  0  0  0  0  0  0  0  0  0  0  0
    6.3789    2.8579    0.0000 C   0  0  0  0  0  0  0  0  0  0  0  0
    7.0934    3.2704    0.0000 O   0  0  0  0  0  0  0  0  0  0  0  0
    7.8079    2.8579    0.0000 C   0  0  0  0  0  0  0  0  0  0  0  0
    8.5224    3.2704    0.0000 O   0  0  0  0  0  0  0  0  0  0  0  0
    9.2368    2.8579    0.0000 C   0  0  0  0  0  0  0  0  0  0  0  0
    9.9513    3.2704    0.0000 C   0  0  0  0  0  0  0  0  0  0  0  0
   10.6658    2.8579    0.0000 O   0  0  0  0  0  0  0  0  0  0  0  0
   11.3802    3.2704    0.0000 C   0  0  0  0  0  0  0  0  0  0  0  0
  1  2  1  0  0  0  0
  2  3  1  0  0  0  0
  3  4  1  0  0  0  0
  4  5  1  0  0  0  0
  5  6  1  0  0  0  0
  6  7  1  0  0  0  0
  7  8  1  0  0  0  0
  8  9  1  0  0  0  0
  9 10  1  0  0  0  0
 10 11  1  0  0  0  0
M  END
> <Outcome>
1

$$$$

  Mrv2220 06282313592D          

  9  9  0  0  0  0            999 V2000
   -0.1104    2.5015    0.0000 C   0  0  0  0  0  0  0  0  0  0  0  0
    0.4199    1.8695    0.0000 C   0  0  0  0  0  0  0  0  0  0  0  0
    0.9502    1.2375    0.0000 C   0  0  0  0  0  0  0  0  0  0  0  0
    1.4805    1.8695    0.0000 O   0  0  0  0  0  0  0  0  0  0  0  0
    0.2357    0.8250    0.0000 C   0  0  0  0  0  0  0  0  0  0  0  0
    0.2357    0.0000    0.0000 C   0  0  0  0  0  0  0  0  0  0  0  0
    0.9502   -0.4125    0.0000 C   0  0  0  0  0  0  0  0  0  0  0  0
    1.6646    0.0000    0.0000 C   0  0  0  0  0  0  0  0  0  0  0  0
    1.6646    0.8250    0.0000 C   0  0  0  0  0  0  0  0  0  0  0  0
  1  2  3  0  0  0  0
  2  3  1  0  0  0  0
  3  4  1  0  0  0  0
  5  3  1  0  0  0  0
  6  5  1  0  0  0  0
  7  6  1  0  0  0  0
  8  7  1  0  0  0  0
  9  8  1  0  0  0  0
  3  9  1  0  0  0  0
M  END
> <Outcome>
1

$$$$

  Mrv2220 06282313592D          

 43 43  0  0  0  0            999 V2000
  -12.5837   -4.8325    0.0000 C   0  0  0  0  0  0  0  0  0  0  0  0
  -11.7633   -4.7463    0.0000 C   0  0  0  0  0  0  0  0  0  0  0  0
  -11.4277   -3.9926    0.0000 C   0  0  0  0  0  0  0  0  0  0  0  0
  -10.6072   -3.9064    0.0000 C   0  0  0  0  0  0  0  0  0  0  0  0
  -10.2717   -3.1527    0.0000 C   0  0  0  0  0  0  0  0  0  0  0  0
   -9.4512   -3.0664    0.0000 C   0  0  0  0  0  0  0  0  0  0  0  0
   -9.1156   -2.3128    0.0000 C   0  0  0  0  0  0  0  0  0  0  0  0
   -8.2951   -2.2265    0.0000 C   0  0  0  0  0  0  0  0  0  0  0  0
   -7.9596   -1.4729    0.0000 C   0  0  0  0  0  0  0  0  0  0  0  0
   -7.1391   -1.3866    0.0000 C   0  0  0  0  0  0  0  0  0  0  0  0
   -6.8035   -0.6329    0.0000 C   0  0  0  0  0  0  0  0  0  0  0  0
   -5.9831   -0.5467    0.0000 C   0  0  0  0  0  0  0  0  0  0  0  0
   -5.6475    0.2070    0.0000 C   0  0  0  0  0  0  0  0  0  0  0  0
   -4.8270    0.2932    0.0000 C   0  0  0  0  0  0  0  0  0  0  0  0
   -4.4915    1.0469    0.0000 C   0  0  0  0  0  0  0  0  0  0  0  0
   -3.6710    1.1331    0.0000 C   0  0  0  0  0  0  0  0  0  0  0  0
   -3.1861    0.4657    0.0000 O   0  0  0  0  0  0  0  0  0  0  0  0
   -3.3354    1.8868    0.0000 N   0  0  0  0  0  0  0  0  0  0  0  0
   -2.5285    2.0583    0.0000 C   0  0  0  0  0  0  0  0  0  0  0  0
   -2.4422    2.8788    0.0000 C   0  0  0  0  0  0  0  0  0  0  0  0
   -1.7278    3.2913    0.0000 O   0  0  0  0  0  0  0  0  0  0  0  0
   -1.0133    2.8788    0.0000 C   0  0  0  0  0  0  0  0  0  0  0  0
   -1.0133    2.0538    0.0000 O   0  0  0  0  0  0  0  0  0  0  0  0
   -0.2988    3.2913    0.0000 C   0  0  0  0  0  0  0  0  0  0  0  0
    0.4157    2.8788    0.0000 C   0  0  0  0  0  0  0  0  0  0  0  0
    1.1301    3.2913    0.0000 C   0  0  0  0  0  0  0  0  0  0  0  0
    1.8446    2.8788    0.0000 C   0  0  0  0  0  0  0  0  0  0  0  0
    2.5591    3.2913    0.0000 C   0  0  0  0  0  0  0  0  0  0  0  0
    3.2735    2.8788    0.0000 C   0  0  0  0  0  0  0  0  0  0  0  0
    3.9880    3.2913    0.0000 C   0  0  0  0  0  0  0  0  0  0  0  0
    4.7025    2.8788    0.0000 C   0  0  0  0  0  0  0  0  0  0  0  0
    5.4170    3.2913    0.0000 C   0  0  0  0  0  0  0  0  0  0  0  0
    6.1314    2.8788    0.0000 C   0  0  0  0  0  0  0  0  0  0  0  0
    6.8459    3.2913    0.0000 C   0  0  0  0  0  0  0  0  0  0  0  0
    7.5604    2.8788    0.0000 C   0  0  0  0  0  0  0  0  0  0  0  0
    8.2748    3.2913    0.0000 C   0  0  0  0  0  0  0  0  0  0  0  0
    8.9893    2.8788    0.0000 C   0  0  0  0  0  0  0  0  0  0  0  0
    9.7038    3.2913    0.0000 C   0  0  0  0  0  0  0  0  0  0  0  0
   -3.1959    3.2144    0.0000 C   0  0  0  0  0  0  0  0  0  0  0  0
   -3.7479    2.6013    0.0000 C   0  0  0  0  0  0  0  0  0  0  0  0
   -4.5684    2.6875    0.0000 C   0  0  0  0  0  0  0  0  0  0  0  0
   -5.0533    2.0201    0.0000 O   0  0  0  0  0  0  0  0  0  0  0  0
   -4.9040    3.4412    0.0000 O   0  0  0  0  0  0  0  0  0  0  0  0
  1  2  1  0  0  0  0
  2  3  1  0  0  0  0
  3  4  1  0  0  0  0
  4  5  1  0  0  0  0
  5  6  1  0  0  0  0
  6  7  1  0  0  0  0
  7  8  1  0  0  0  0
  8  9  1  0  0  0  0
  9 10  1  0  0  0  0
 10 11  1  0  0  0  0
 11 12  1  0  0  0  0
 12 13  1  0  0  0  0
 13 14  1  0  0  0  0
 14 15  1  0  0  0  0
 15 16  1  0  0  0  0
 16 17  2  0  0  0  0
 16 18  1  0  0  0  0
 19 18  1  0  0  0  0
 20 19  1  0  0  0  0
 20 21  1  0  0  0  0
 21 22  1  0  0  0  0
 22 23  2  0  0  0  0
 22 24  1  0  0  0  0
 24 25  1  0  0  0  0
 25 26  1  0  0  0  0
 26 27  1  0  0  0  0
 27 28  1  0  0  0  0
 28 29  1  0  0  0  0
 29 30  1  0  0  0  0
 30 31  1  0  0  0  0
 31 32  1  0  0  0  0
 32 33  1  0  0  0  0
 33 34  1  0  0  0  0
 34 35  1  0  0  0  0
 35 36  1  0  0  0  0
 36 37  1  0  0  0  0
 37 38  1  0  0  0  0
 39 20  1  0  0  0  0
 40 39  1  0  0  0  0
 18 40  1  0  0  0  0
 40 41  1  0  0  0  0
 41 42  1  0  0  0  0
 41 43  2  0  0  0  0
M  END
> <Outcome>
1

$$$$

  Mrv2220 06282313592D          

 15 14  0  0  0  0            999 V2000
    3.5629    1.0857    0.0000 C   0  0  0  0  0  0  0  0  0  0  0  0
    4.1574    1.6578    0.0000 C   0  0  0  0  0  0  0  0  0  0  0  0
    4.9500    1.4289    0.0000 C   0  0  0  0  0  0  0  0  0  0  0  0
    5.5445    2.0010    0.0000 C   0  0  0  0  0  0  0  0  0  0  0  0
    6.3371    1.7722    0.0000 C   0  0  0  0  0  0  0  0  0  0  0  0
    6.9316    2.3442    0.0000 C   0  0  0  0  0  0  0  0  0  0  0  0
    7.7242    2.1154    0.0000 C   0  0  0  0  0  0  0  0  0  0  0  0
    8.3187    2.6874    0.0000 C   0  0  0  0  0  0  0  0  0  0  0  0
    9.1113    2.4586    0.0000 N   0  0  0  0  0  0  0  0  0  0  0  0
    9.7058    3.0306    0.0000 C   0  0  0  0  0  0  0  0  0  0  0  0
   10.4984    2.8018    0.0000 C   0  0  0  0  0  0  0  0  0  0  0  0
   11.0929    3.3739    0.0000 O   0  0  0  0  0  0  0  0  0  0  0  0
    9.3095    1.6578    0.0000 C   0  0  0  0  0  0  0  0  0  0  0  0
   10.1021    1.4289    0.0000 C   0  0  0  0  0  0  0  0  0  0  0  0
   10.3003    0.6281    0.0000 O   0  0  0  0  0  0  0  0  0  0  0  0
  1  2  1  0  0  0  0
  2  3  1  0  0  0  0
  3  4  1  0  0  0  0
  4  5  1  0  0  0  0
  5  6  1  0  0  0  0
  6  7  1  0  0  0  0
  7  8  1  0  0  0  0
  8  9  1  0  0  0  0
  9 10  1  0  0  0  0
 10 11  1  0  0  0  0
 11 12  1  0  0  0  0
  9 13  1  0  0  0  0
 13 14  1  0  0  0  0
 14 15  1  0  0  0  0
M  END
> <Outcome>
1

$$$$

  Mrv2220 06282313592D          

  5  5  0  0  0  0            999 V2000
    1.2352    0.6294    0.0000 C   0  0  0  0  0  0  0  0  0  0  0  0
    0.5678    1.1143    0.0000 N   0  0  0  0  0  0  0  0  0  0  0  0
   -0.0997    0.6294    0.0000 C   0  0  0  0  0  0  0  0  0  0  0  0
    0.1553   -0.1553    0.0000 C   0  0  0  0  0  0  0  0  0  0  0  0
    0.9803   -0.1553    0.0000 N   0  0  0  0  0  0  0  0  0  0  0  0
  2  1  1  0  0  0  0
  3  2  1  0  0  0  0
  4  3  2  0  0  0  0
  5  4  1  0  0  0  0
  1  5  2  0  0  0  0
M  END
> <Outcome>
1

$$$$

  Mrv2220 06282313592D          

 11 10  0  0  0  0            999 V2000
    1.7605    1.8414    0.0000 C   0  0  0  0  0  0  0  0  0  0  0  0
    2.4750    1.4289    0.0000 N   0  0  0  0  0  0  0  0  0  0  0  0
    2.4750    0.6039    0.0000 C   0  0  0  0  0  0  0  0  0  0  0  0
    3.1895    1.8414    0.0000 C   0  0  0  0  0  0  0  0  0  0  0  0
    3.1895    2.6664    0.0000 S   0  0  0  0  0  0  0  0  0  0  0  0
    3.9039    1.4289    0.0000 S   0  0  0  0  0  0  0  0  0  0  0  0
    4.6184    1.8414    0.0000 C   0  0  0  0  0  0  0  0  0  0  0  0
    4.6184    2.6664    0.0000 S   0  0  0  0  0  0  0  0  0  0  0  0
    5.3329    1.4289    0.0000 N   0  0  0  0  0  0  0  0  0  0  0  0
    6.0474    1.8414    0.0000 C   0  0  0  0  0  0  0  0  0  0  0  0
    5.3329    0.6039    0.0000 C   0  0  0  0  0  0  0  0  0  0  0  0
  1  2  1  0  0  0  0
  2  3  1  0  0  0  0
  2  4  1  0  0  0  0
  4  5  2  0  0  0  0
  4  6  1  0  0  0  0
  6  7  1  0  0  0  0
  7  8  2  0  0  0  0
  7  9  1  0  0  0  0
  9 10  1  0  0  0  0
  9 11  1  0  0  0  0
M  END
> <Outcome>
1

$$$$

  Mrv2220 06282313592D          

 19 18  0  0  0  0            999 V2000
    9.1855    6.1283    0.0000 C   0  0  0  0  0  0  0  0  0  0  0  0
    9.9000    5.7158    0.0000 C   0  0  0  0  0  0  0  0  0  0  0  0
   10.6145    6.1283    0.0000 C   0  0  0  0  0  0  0  0  0  0  0  0
   11.3289    5.7158    0.0000 C   0  0  0  0  0  0  0  0  0  0  0  0
   12.0434    6.1283    0.0000 C   0  0  0  0  0  0  0  0  0  0  0  0
   12.7579    5.7158    0.0000 C   0  0  0  0  0  0  0  0  0  0  0  0
   13.4724    6.1283    0.0000 C   0  0  0  0  0  0  0  0  0  0  0  0
   14.1868    5.7158    0.0000 C   0  0  0  0  0  0  0  0  0  0  0  0
   14.9013    6.1283    0.0000 C   0  0  0  0  0  0  0  0  0  0  0  0
   15.6158    5.7158    0.0000 C   0  0  0  0  0  0  0  0  0  0  0  0
   16.3302    6.1283    0.0000 C   0  0  0  0  0  0  0  0  0  0  0  0
   17.0447    5.7158    0.0000 C   0  0  0  0  0  0  0  0  0  0  0  0
   17.7592    6.1283    0.0000 C   0  0  0  0  0  0  0  0  0  0  0  0
   18.4736    5.7158    0.0000 C   0  0  0  0  0  0  0  0  0  0  0  0
   19.1881    6.1283    0.0000 C   0  0  0  0  0  0  0  0  0  0  0  0
   19.9026    5.7158    0.0000 C   0  0  0  0  0  0  0  0  0  0  0  0
   20.6171    6.1283    0.0000 C   0  0  0  0  0  0  0  0  0  0  0  0
   21.3315    5.7158    0.0000 C   0  0  0  0  0  0  0  0  0  0  0  0
   22.0460    6.1283    0.0000 N   0  0  0  0  0  0  0  0  0  0  0  0
  1  2  1  0  0  0  0
  2  3  1  0  0  0  0
  3  4  1  0  0  0  0
  4  5  1  0  0  0  0
  5  6  1  0  0  0  0
  6  7  1  0  0  0  0
  7  8  1  0  0  0  0
  8  9  1  0  0  0  0
  9 10  1  0  0  0  0
 10 11  1  0  0  0  0
 11 12  1  0  0  0  0
 12 13  1  0  0  0  0
 13 14  1  0  0  0  0
 14 15  1  0  0  0  0
 15 16  1  0  0  0  0
 16 17  1  0  0  0  0
 17 18  1  0  0  0  0
 18 19  1  0  0  0  0
M  END
> <Outcome>
1

$$$$

  Mrv2220 06282313592D          

  6  5  0  0  0  0            999 V2000
    0.1105   -1.2375    0.0000 O   0  0  0  0  0  0  0  0  0  0  0  0
    0.8250   -0.8250    0.0000 C   0  0  0  0  0  0  0  0  0  0  0  0
    0.8250   -0.0000    0.0000 C   0  0  0  0  0  0  0  0  0  0  0  0
    0.8250    0.8250    0.0000 F   0  0  0  0  0  0  0  0  0  0  0  0
    1.6500   -0.0000    0.0000 F   0  0  0  0  0  0  0  0  0  0  0  0
   -0.0000   -0.0000    0.0000 F   0  0  0  0  0  0  0  0  0  0  0  0
  1  2  1  0  0  0  0
  2  3  1  0  0  0  0
  3  4  1  0  0  0  0
  3  5  1  0  0  0  0
  3  6  1  0  0  0  0
M  END
> <Outcome>
1

$$$$

  Mrv2220 06282313592D          

 24 26  0  0  0  0            999 V2000
   -5.5337   -1.4719    0.0000 C   0  0  0  0  0  0  0  0  0  0  0  0
   -5.1212   -2.1864    0.0000 O   0  0  0  0  0  0  0  0  0  0  0  0
   -4.2962   -2.1864    0.0000 C   0  0  0  0  0  0  0  0  0  0  0  0
   -3.8837   -2.9009    0.0000 C   0  0  0  0  0  0  0  0  0  0  0  0
   -3.0587   -2.9009    0.0000 C   0  0  0  0  0  0  0  0  0  0  0  0
   -2.6462   -2.1864    0.0000 C   0  0  0  0  0  0  0  0  0  0  0  0
   -1.8212   -2.1864    0.0000 C   0  0  0  0  0  0  0  0  0  0  0  0
   -1.4087   -1.4719    0.0000 N   0  0  0  0  0  0  0  0  0  0  0  0
   -0.5837   -1.4719    0.0000 N   0  0  0  0  0  0  0  0  0  0  0  0
   -0.1712   -0.7575    0.0000 C   0  0  0  0  0  0  0  0  0  0  0  0
    0.6538   -0.7575    0.0000 C   0  0  0  0  0  0  0  0  0  0  0  0
    1.1387   -0.0900    0.0000 N   0  0  0  0  0  0  0  0  0  0  0  0
    0.8838    0.6946    0.0000 C   0  0  0  0  0  0  0  0  0  0  0  0
    1.9234   -0.3450    0.0000 C   0  0  0  0  0  0  0  0  0  0  0  0
    2.6378    0.0675    0.0000 C   0  0  0  0  0  0  0  0  0  0  0  0
    3.3523   -0.3450    0.0000 C   0  0  0  0  0  0  0  0  0  0  0  0
    3.3523   -1.1700    0.0000 C   0  0  0  0  0  0  0  0  0  0  0  0
    2.6378   -1.5825    0.0000 C   0  0  0  0  0  0  0  0  0  0  0  0
    1.9234   -1.1700    0.0000 C   0  0  0  0  0  0  0  0  0  0  0  0
    1.1387   -1.4249    0.0000 C   0  0  0  0  0  0  0  0  0  0  0  0
    1.3018   -2.2336    0.0000 C   0  0  0  0  0  0  0  0  0  0  0  0
    0.5315   -1.9833    0.0000 C   0  0  0  0  0  0  0  0  0  0  0  0
   -3.0587   -1.4719    0.0000 C   0  0  0  0  0  0  0  0  0  0  0  0
   -3.8837   -1.4719    0.0000 C   0  0  0  0  0  0  0  0  0  0  0  0
  1  2  1  0  0  0  0
  2  3  1  0  0  0  0
  4  3  1  0  0  0  0
  5  4  2  0  0  0  0
  6  5  1  0  0  0  0
  6  7  1  0  0  0  0
  8  7  1  4  0  0  0
  8  9  2  0  0  0  0
 10  9  1  4  0  0  0
 10 11  2  0  0  0  0
 12 11  1  0  0  0  0
 12 13  1  0  0  0  0
 14 12  1  0  0  0  0
 14 15  2  0  0  0  0
 15 16  1  0  0  0  0
 16 17  2  0  0  0  0
 17 18  1  0  0  0  0
 18 19  2  0  0  0  0
 19 14  1  0  0  0  0
 20 19  1  0  0  0  0
 11 20  1  0  0  0  0
 20 21  1  0  0  0  0
 20 22  1  0  0  0  0
 23  6  2  0  0  0  0
 24 23  1  0  0  0  0
  3 24  2  0  0  0  0
M  END
> <Outcome>
1

$$$$

  Mrv2220 06282313592D          

 17 16  0  0  0  0            999 V2000
   11.1888    4.8099    0.0000 C   0  0  0  0  0  0  0  0  0  0  0  0
   11.1888    3.9849    0.0000 C   0  0  0  0  0  0  0  0  0  0  0  0
   10.4743    3.5724    0.0000 C   0  0  0  0  0  0  0  0  0  0  0  0
    9.7599    3.9849    0.0000 O   0  0  0  0  0  0  0  0  0  0  0  0
    9.0454    3.5724    0.0000 C   0  0  0  0  0  0  0  0  0  0  0  0
    8.3309    3.9849    0.0000 C   0  0  0  0  0  0  0  0  0  0  0  0
    8.3309    4.8099    0.0000 C   0  0  0  0  0  0  0  0  0  0  0  0
    7.6164    3.5724    0.0000 O   0  0  0  0  0  0  0  0  0  0  0  0
    6.9020    3.9849    0.0000 C   0  0  0  0  0  0  0  0  0  0  0  0
    6.9020    4.8099    0.0000 O   0  0  0  0  0  0  0  0  0  0  0  0
    6.1875    3.5724    0.0000 C   0  0  0  0  0  0  0  0  0  0  0  0
    5.4730    3.9849    0.0000 C   0  0  0  0  0  0  0  0  0  0  0  0
   11.9033    3.5724    0.0000 O   0  0  0  0  0  0  0  0  0  0  0  0
   12.6177    3.9849    0.0000 C   0  0  0  0  0  0  0  0  0  0  0  0
   12.6177    4.8099    0.0000 O   0  0  0  0  0  0  0  0  0  0  0  0
   13.3322    3.5724    0.0000 C   0  0  0  0  0  0  0  0  0  0  0  0
   14.0467    3.9849    0.0000 C   0  0  0  0  0  0  0  0  0  0  0  0
  1  2  1  0  0  0  0
  2  3  1  0  0  0  0
  3  4  1  0  0  0  0
  4  5  1  0  0  0  0
  5  6  1  0  0  0  0
  6  7  1  0  0  0  0
  6  8  1  0  0  0  0
  8  9  1  0  0  0  0
  9 10  2  0  0  0  0
  9 11  1  0  0  0  0
 11 12  2  0  0  0  0
  2 13  1  0  0  0  0
 13 14  1  0  0  0  0
 14 15  2  0  0  0  0
 14 16  1  0  0  0  0
 16 17  2  0  0  0  0
M  END
> <Outcome>
1

$$$$

  Mrv2220 06282313592D          

  8  8  0  0  0  0            999 V2000
   -0.7145    1.2375    0.0000 C   0  0  0  0  0  0  0  0  0  0  0  0
   -0.0000    0.8250    0.0000 C   0  0  0  0  0  0  0  0  0  0  0  0
   -0.0000   -0.0000    0.0000 C   0  0  0  0  0  0  0  0  0  0  0  0
    0.7145   -0.4125    0.0000 C   0  0  0  0  0  0  0  0  0  0  0  0
    1.4289   -0.0000    0.0000 C   0  0  0  0  0  0  0  0  0  0  0  0
    1.4289    0.8250    0.0000 C   0  0  0  0  0  0  0  0  0  0  0  0
    0.7145    1.2375    0.0000 C   0  0  0  0  0  0  0  0  0  0  0  0
    0.7145    2.0625    0.0000 N   0  0  0  0  0  0  0  0  0  0  0  0
  1  2  1  0  0  0  0
  3  2  2  0  0  0  0
  4  3  1  0  0  0  0
  5  4  2  0  0  0  0
  6  5  1  0  0  0  0
  7  6  2  0  0  0  0
  2  7  1  0  0  0  0
  7  8  1  0  0  0  0
M  END
> <Outcome>
1

$$$$

  Mrv2220 06282313592D          

 12 11  0  0  0  0            999 V2000
    1.0461    1.4289    0.0000 C   0  0  0  0  0  0  0  0  0  0  0  0
    1.7605    1.8414    0.0000 C   0  0  0  0  0  0  0  0  0  0  0  0
    1.7605    2.6664    0.0000 C   0  0  0  0  0  0  0  0  0  0  0  0
    2.4750    1.4289    0.0000 C   0  0  0  0  0  0  0  0  0  0  0  0
    2.4750    0.6039    0.0000 O   0  0  0  0  0  0  0  0  0  0  0  0
    3.1895    1.8414    0.0000 O   0  0  0  0  0  0  0  0  0  0  0  0
    3.9039    1.4289    0.0000 O   0  0  0  0  0  0  0  0  0  0  0  0
    4.6184    1.8414    0.0000 C   0  0  0  0  0  0  0  0  0  0  0  0
    4.6184    2.6664    0.0000 O   0  0  0  0  0  0  0  0  0  0  0  0
    5.3329    1.4289    0.0000 C   0  0  0  0  0  0  0  0  0  0  0  0
    6.0474    1.8414    0.0000 C   0  0  0  0  0  0  0  0  0  0  0  0
    5.3329    0.6039    0.0000 C   0  0  0  0  0  0  0  0  0  0  0  0
  1  2  1  0  0  0  0
  2  3  1  0  0  0  0
  2  4  1  0  0  0  0
  4  5  2  0  0  0  0
  4  6  1  0  0  0  0
  6  7  1  0  0  0  0
  7  8  1  0  0  0  0
  8  9  2  0  0  0  0
  8 10  1  0  0  0  0
 10 11  1  0  0  0  0
 10 12  1  0  0  0  0
M  END
> <Outcome>
1

$$$$

  Mrv2220 06282313592D          

 14 14  0  0  0  0            999 V2000
    0.7145   -2.0625    0.0000 O   0  0  0  0  0  0  0  0  0  0  0  0
    1.4289   -1.6500    0.0000 C   0  0  0  0  0  0  0  0  0  0  0  0
    2.1434   -1.2375    0.0000 N   0  0  0  0  0  0  0  0  0  0  0  0
    2.1434   -0.4125    0.0000 C   0  0  0  0  0  0  0  0  0  0  0  0
    1.4289    0.0000    0.0000 C   0  0  0  0  0  0  0  0  0  0  0  0
    1.4289    0.8250    0.0000 C   0  0  0  0  0  0  0  0  0  0  0  0
    0.7145    1.2375    0.0000 C   0  0  0  0  0  0  0  0  0  0  0  0
    0.7145    2.0625    0.0000 C   0  0  0  0  0  0  0  0  0  0  0  0
    1.4289    2.4750    0.0000 N   0  0  0  0  0  0  0  0  0  0  0  0
    1.4289    3.3000    0.0000 C   0  0  0  0  0  0  0  0  0  0  0  0
    1.4289    4.1250    0.0000 O   0  0  0  0  0  0  0  0  0  0  0  0
    0.0000    0.8250    0.0000 C   0  0  0  0  0  0  0  0  0  0  0  0
    0.0000    0.0000    0.0000 C   0  0  0  0  0  0  0  0  0  0  0  0
    0.7145   -0.4125    0.0000 C   0  0  0  0  0  0  0  0  0  0  0  0
  1  2  2  0  0  0  0
  2  3  2  0  0  0  0
  3  4  1  0  0  0  0
  4  5  1  0  0  0  0
  6  5  1  0  0  0  0
  7  6  2  0  0  0  0
  7  8  1  0  0  0  0
  8  9  1  0  0  0  0
  9 10  2  0  0  0  0
 10 11  2  0  0  0  0
 12  7  1  0  0  0  0
 13 12  2  0  0  0  0
 14 13  1  0  0  0  0
  5 14  2  0  0  0  0
M  END
> <Outcome>
1

$$$$

  Mrv2220 06282313592D          

 14 13  0  0  0  0            999 V2000
    3.5211    2.8579    0.0000 C   0  0  0  0  0  0  0  0  0  0  0  0
    4.2355    3.2704    0.0000 C   0  0  0  0  0  0  0  0  0  0  0  0
    4.9500    2.8579    0.0000 C   0  0  0  0  0  0  0  0  0  0  0  0
    5.6645    3.2704    0.0000 C   0  0  0  0  0  0  0  0  0  0  0  0
    6.3790    2.8579    0.0000 C   0  0  0  0  0  0  0  0  0  0  0  0
    7.0934    3.2704    0.0000 C   0  0  0  0  0  0  0  0  0  0  0  0
    7.8079    2.8579    0.0000 C   0  0  0  0  0  0  0  0  0  0  0  0
    7.8079    2.0329    0.0000 O   0  0  0  0  0  0  0  0  0  0  0  0
    8.5224    3.2704    0.0000 C   0  0  0  0  0  0  0  0  0  0  0  0
    9.2368    2.8579    0.0000 C   0  0  0  0  0  0  0  0  0  0  0  0
    9.9513    3.2704    0.0000 O   0  0  0  0  0  0  0  0  0  0  0  0
   10.6658    2.8579    0.0000 C   0  0  0  0  0  0  0  0  0  0  0  0
   11.3803    3.2704    0.0000 C   0  0  0  0  0  0  0  0  0  0  0  0
   10.6658    2.0329    0.0000 O   0  0  0  0  0  0  0  0  0  0  0  0
  1  2  1  0  0  0  0
  2  3  1  0  0  0  0
  3  4  1  0  0  0  0
  4  5  1  0  0  0  0
  5  6  1  0  0  0  0
  6  7  1  0  0  0  0
  7  8  1  0  0  0  0
  7  9  1  0  0  0  0
  9 10  1  0  0  0  0
 10 11  1  0  0  0  0
 11 12  1  0  0  0  0
 12 13  1  0  0  0  0
 12 14  2  0  0  0  0
M  END
> <Outcome>
1

$$$$

  Mrv2220 06282313592D          

 24 26  0  0  0  0            999 V2000
   -3.0587    1.2669    0.0000 C   0  0  0  0  0  0  0  0  0  0  0  0
   -2.6462    0.5524    0.0000 C   0  0  0  0  0  0  0  0  0  0  0  0
   -1.8212    0.5524    0.0000 C   0  0  0  0  0  0  0  0  0  0  0  0
   -1.4087    1.2669    0.0000 C   0  0  0  0  0  0  0  0  0  0  0  0
   -1.4087   -0.1621    0.0000 C   0  0  0  0  0  0  0  0  0  0  0  0
   -1.8212   -0.8766    0.0000 C   0  0  0  0  0  0  0  0  0  0  0  0
   -1.4087   -1.5910    0.0000 C   0  0  0  0  0  0  0  0  0  0  0  0
   -1.8212   -2.3055    0.0000 S   0  0  0  0  0  0  0  0  0  0  0  0
   -2.2337   -3.0200    0.0000 O   0  0  0  0  0  0  0  0  0  0  0  0
   -1.1067   -2.7180    0.0000 O   0  0  0  0  0  0  0  0  0  0  0  0
   -2.5357   -1.8930    0.0000 O   0  0  0  0  0  0  0  0  0  0  0  0
   -0.5837   -1.5910    0.0000 C   0  0  0  0  0  0  0  0  0  0  0  0
   -0.1712   -0.8766    0.0000 C   0  0  0  0  0  0  0  0  0  0  0  0
    0.6538   -0.8766    0.0000 N   0  0  0  0  0  0  0  0  0  0  0  0
    1.1387   -0.2091    0.0000 N   0  0  0  0  0  0  0  0  0  0  0  0
    1.9233   -0.4641    0.0000 C   0  0  0  0  0  0  0  0  0  0  0  0
    2.6378   -0.0516    0.0000 C   0  0  0  0  0  0  0  0  0  0  0  0
    3.3523   -0.4641    0.0000 C   0  0  0  0  0  0  0  0  0  0  0  0
    3.3523   -1.2891    0.0000 C   0  0  0  0  0  0  0  0  0  0  0  0
    2.6378   -1.7016    0.0000 C   0  0  0  0  0  0  0  0  0  0  0  0
    1.9233   -1.2891    0.0000 C   0  0  0  0  0  0  0  0  0  0  0  0
    1.1387   -1.5440    0.0000 N   0  0  0  0  0  0  0  0  0  0  0  0
   -0.5837   -0.1621    0.0000 C   0  0  0  0  0  0  0  0  0  0  0  0
   -0.1712    0.5524    0.0000 O   0  0  0  0  0  0  0  0  0  0  0  0
  1  2  1  0  0  0  0
  2  3  1  0  0  0  0
  3  4  1  0  0  0  0
  3  5  1  0  0  0  0
  6  5  2  0  0  0  0
  7  6  1  0  0  0  0
  7  8  1  0  0  0  0
  8  9  1  0  0  0  0
  8 10  2  0  0  0  0
  8 11  2  0  0  0  0
 12  7  2  0  0  0  0
 13 12  1  0  0  0  0
 13 14  1  0  0  0  0
 15 14  1  0  0  0  0
 16 15  2  0  0  0  0
 16 17  1  0  0  0  0
 17 18  2  0  0  0  0
 18 19  1  0  0  0  0
 19 20  2  0  0  0  0
 20 21  1  0  0  0  0
 21 16  1  0  0  0  0
 22 21  2  0  0  0  0
 14 22  1  0  0  0  0
 23 13  2  0  0  0  0
  5 23  1  0  0  0  0
 23 24  1  0  0  0  0
M  END
> <Outcome>
1

$$$$

  Mrv2220 06282313592D          

 34 35  0  0  0  0            999 V2000
    1.6131   -6.7987    0.0000 C   0  0  0  0  0  0  0  0  0  0  0  0
    2.1434   -7.4307    0.0000 C   0  0  0  0  0  0  0  0  0  0  0  0
    2.6737   -6.7987    0.0000 C   0  0  0  0  0  0  0  0  0  0  0  0
    1.4289   -7.8432    0.0000 C   0  0  0  0  0  0  0  0  0  0  0  0
    1.4289   -8.6682    0.0000 N   0  0  0  0  0  0  0  0  0  0  0  0
    2.1434   -9.0807    0.0000 C   0  0  0  0  0  0  0  0  0  0  0  0
    2.8579   -8.6682    0.0000 C   0  0  0  0  0  0  0  0  0  0  0  0
    3.1400   -9.4434    0.0000 C   0  0  0  0  0  0  0  0  0  0  0  0
    3.6703   -8.5249    0.0000 C   0  0  0  0  0  0  0  0  0  0  0  0
    2.8579   -7.8432    0.0000 C   0  0  0  0  0  0  0  0  0  0  0  0
    3.5723   -7.4307    0.0000 O   0  0  0  0  0  0  0  0  0  0  0  0
    4.2868   -7.8432    0.0000 C   0  0  0  0  0  0  0  0  0  0  0  0
    4.2868   -8.6682    0.0000 O   0  0  0  0  0  0  0  0  0  0  0  0
    5.0013   -7.4307    0.0000 C   0  0  0  0  0  0  0  0  0  0  0  0
    5.7157   -7.8432    0.0000 C   0  0  0  0  0  0  0  0  0  0  0  0
    6.4302   -7.4307    0.0000 C   0  0  0  0  0  0  0  0  0  0  0  0
    7.1447   -7.8432    0.0000 C   0  0  0  0  0  0  0  0  0  0  0  0
    7.8592   -7.4307    0.0000 C   0  0  0  0  0  0  0  0  0  0  0  0
    8.5736   -7.8432    0.0000 C   0  0  0  0  0  0  0  0  0  0  0  0
    9.2881   -7.4307    0.0000 C   0  0  0  0  0  0  0  0  0  0  0  0
   10.0026   -7.8432    0.0000 C   0  0  0  0  0  0  0  0  0  0  0  0
   10.7170   -7.4307    0.0000 C   0  0  0  0  0  0  0  0  0  0  0  0
   10.7170   -6.6057    0.0000 O   0  0  0  0  0  0  0  0  0  0  0  0
   11.4315   -7.8432    0.0000 O   0  0  0  0  0  0  0  0  0  0  0  0
   12.1460   -7.4307    0.0000 C   0  0  0  0  0  0  0  0  0  0  0  0
   12.8605   -7.8432    0.0000 C   0  0  0  0  0  0  0  0  0  0  0  0
   12.3302   -8.4752    0.0000 C   0  0  0  0  0  0  0  0  0  0  0  0
   13.3908   -8.4752    0.0000 C   0  0  0  0  0  0  0  0  0  0  0  0
   13.5749   -7.4307    0.0000 C   0  0  0  0  0  0  0  0  0  0  0  0
   13.5749   -6.6057    0.0000 N   0  0  0  0  0  0  0  0  0  0  0  0
   12.8605   -6.1932    0.0000 C   0  0  0  0  0  0  0  0  0  0  0  0
   12.1460   -6.6057    0.0000 C   0  0  0  0  0  0  0  0  0  0  0  0
   11.7088   -5.9060    0.0000 C   0  0  0  0  0  0  0  0  0  0  0  0
   11.3215   -6.5769    0.0000 C   0  0  0  0  0  0  0  0  0  0  0  0
  1  2  1  0  0  0  0
  2  3  1  0  0  0  0
  4  2  1  0  0  0  0
  5  4  1  0  0  0  0
  6  5  1  0  0  0  0
  7  6  1  0  0  0  0
  7  8  1  0  0  0  0
  7  9  1  0  0  0  0
 10  7  1  0  0  0  0
  2 10  1  0  0  0  0
 10 11  1  0  0  0  0
 11 12  1  0  0  0  0
 12 13  2  0  0  0  0
 12 14  1  0  0  0  0
 14 15  1  0  0  0  0
 15 16  1  0  0  0  0
 16 17  1  0  0  0  0
 17 18  1  0  0  0  0
 18 19  1  0  0  0  0
 19 20  1  0  0  0  0
 20 21  1  0  0  0  0
 21 22  1  0  0  0  0
 22 23  2  0  0  0  0
 22 24  1  0  0  0  0
 24 25  1  0  0  0  0
 26 25  1  0  0  0  0
 26 27  1  0  0  0  0
 26 28  1  0  0  0  0
 29 26  1  0  0  0  0
 30 29  1  0  0  0  0
 31 30  1  0  0  0  0
 32 31  1  0  0  0  0
 25 32  1  0  0  0  0
 32 33  1  0  0  0  0
 32 34  1  0  0  0  0
M  END
> <Outcome>
1

$$$$

  Mrv2220 06282313592D          

 12 12  0  0  0  0            999 V2000
   -1.0717    2.6812    0.0000 O   0  0  0  0  0  0  0  0  0  0  0  0
   -0.3572    2.2688    0.0000 C   0  0  0  0  0  0  0  0  0  0  0  0
    0.3572    2.6813    0.0000 O   0  0  0  0  0  0  0  0  0  0  0  0
   -0.3572    1.4438    0.0000 C   0  0  0  0  0  0  0  0  0  0  0  0
   -1.0717    1.0313    0.0000 O   0  0  0  0  0  0  0  0  0  0  0  0
    0.3572    1.0313    0.0000 C   0  0  0  0  0  0  0  0  0  0  0  0
    0.3572    0.2062    0.0000 C   0  0  0  0  0  0  0  0  0  0  0  0
    1.0717   -0.2063    0.0000 C   0  0  0  0  0  0  0  0  0  0  0  0
    1.7862    0.2062    0.0000 C   0  0  0  0  0  0  0  0  0  0  0  0
    1.7862    1.0312    0.0000 C   0  0  0  0  0  0  0  0  0  0  0  0
    1.0717    1.4437    0.0000 C   0  0  0  0  0  0  0  0  0  0  0  0
    1.0717    2.2687    0.0000 Cl  0  0  0  0  0  0  0  0  0  0  0  0
  1  2  1  0  0  0  0
  2  3  2  0  0  0  0
  2  4  1  0  0  0  0
  4  5  1  0  0  0  0
  4  6  1  0  0  0  0
  7  6  2  0  0  0  0
  8  7  1  0  0  0  0
  9  8  2  0  0  0  0
 10  9  1  0  0  0  0
 11 10  2  0  0  0  0
  6 11  1  0  0  0  0
 11 12  1  0  0  0  0
M  END
> <Outcome>
1

$$$$

  Mrv2220 06282313592D          

 28 28  0  0  0  0            999 V2000
   -4.8227    7.3219    0.0000 C   0  0  0  0  0  0  0  0  0  0  0  0
   -4.8227    6.4969    0.0000 C   0  0  0  0  0  0  0  0  0  0  0  0
   -4.1082    6.0844    0.0000 C   0  0  0  0  0  0  0  0  0  0  0  0
   -4.1082    5.2594    0.0000 C   0  0  0  0  0  0  0  0  0  0  0  0
   -3.3937    4.8469    0.0000 C   0  0  0  0  0  0  0  0  0  0  0  0
   -3.3937    4.0219    0.0000 C   0  0  0  0  0  0  0  0  0  0  0  0
   -2.6793    3.6094    0.0000 O   0  0  0  0  0  0  0  0  0  0  0  0
   -2.6793    2.7844    0.0000 C   0  0  0  0  0  0  0  0  0  0  0  0
   -3.3937    2.3719    0.0000 O   0  0  0  0  0  0  0  0  0  0  0  0
   -1.9648    2.3719    0.0000 C   0  0  0  0  0  0  0  0  0  0  0  0
   -1.9648    1.5469    0.0000 C   0  0  0  0  0  0  0  0  0  0  0  0
   -1.2503    1.1344    0.0000 C   0  0  0  0  0  0  0  0  0  0  0  0
   -0.5358    1.5469    0.0000 C   0  0  0  0  0  0  0  0  0  0  0  0
    0.1786    1.1344    0.0000 C   0  0  0  0  0  0  0  0  0  0  0  0
    0.1786    0.3094    0.0000 O   0  0  0  0  0  0  0  0  0  0  0  0
    0.8931    1.5469    0.0000 O   0  0  0  0  0  0  0  0  0  0  0  0
    1.6076    1.1344    0.0000 C   0  0  0  0  0  0  0  0  0  0  0  0
    2.3220    1.5469    0.0000 C   0  0  0  0  0  0  0  0  0  0  0  0
    3.0365    1.1344    0.0000 C   0  0  0  0  0  0  0  0  0  0  0  0
    3.7510    1.5469    0.0000 C   0  0  0  0  0  0  0  0  0  0  0  0
    4.4655    1.1344    0.0000 C   0  0  0  0  0  0  0  0  0  0  0  0
    5.1799    1.5469    0.0000 C   0  0  0  0  0  0  0  0  0  0  0  0
    2.3220    2.3719    0.0000 C   0  0  0  0  0  0  0  0  0  0  0  0
    3.0365    2.7844    0.0000 C   0  0  0  0  0  0  0  0  0  0  0  0
   -0.5358    2.3719    0.0000 C   0  0  0  0  0  0  0  0  0  0  0  0
   -1.2503    2.7844    0.0000 C   0  0  0  0  0  0  0  0  0  0  0  0
   -2.6793    5.2594    0.0000 C   0  0  0  0  0  0  0  0  0  0  0  0
   -1.9648    4.8469    0.0000 C   0  0  0  0  0  0  0  0  0  0  0  0
  1  2  1  0  0  0  0
  2  3  1  0  0  0  0
  3  4  1  0  0  0  0
  4  5  1  0  0  0  0
  5  6  1  0  0  0  0
  6  7  1  0  0  0  0
  7  8  1  0  0  0  0
  8  9  2  0  0  0  0
  8 10  1  0  0  0  0
 11 10  1  0  0  0  0
 12 11  2  0  0  0  0
 13 12  1  0  0  0  0
 13 14  1  0  0  0  0
 14 15  2  0  0  0  0
 14 16  1  0  0  0  0
 16 17  1  0  0  0  0
 17 18  1  0  0  0  0
 18 19  1  0  0  0  0
 19 20  1  0  0  0  0
 20 21  1  0  0  0  0
 21 22  1  0  0  0  0
 18 23  1  0  0  0  0
 23 24  1  0  0  0  0
 25 13  2  0  0  0  0
 26 25  1  0  0  0  0
 10 26  2  0  0  0  0
  5 27  1  0  0  0  0
 27 28  1  0  0  0  0
M  END
> <Outcome>
1

$$$$

  Mrv2220 06282313592D          

 12 11  0  0  0  0            999 V2000
    3.5211    2.8579    0.0000 N   0  0  0  0  0  0  0  0  0  0  0  0
    4.2355    3.2704    0.0000 C   0  0  0  0  0  0  0  0  0  0  0  0
    4.9500    2.8579    0.0000 C   0  0  0  0  0  0  0  0  0  0  0  0
    5.6645    3.2704    0.0000 C   0  0  0  0  0  0  0  0  0  0  0  0
    6.3789    2.8579    0.0000 N   0  0  0  0  0  0  0  0  0  0  0  0
    7.0934    3.2704    0.0000 C   0  0  0  0  0  0  0  0  0  0  0  0
    7.8079    2.8579    0.0000 C   0  0  0  0  0  0  0  0  0  0  0  0
    8.5224    3.2704    0.0000 N   0  0  0  0  0  0  0  0  0  0  0  0
    9.2368    2.8579    0.0000 C   0  0  0  0  0  0  0  0  0  0  0  0
    9.9513    3.2704    0.0000 C   0  0  0  0  0  0  0  0  0  0  0  0
   10.6658    2.8579    0.0000 C   0  0  0  0  0  0  0  0  0  0  0  0
   11.3802    3.2704    0.0000 N   0  0  0  0  0  0  0  0  0  0  0  0
  1  2  1  0  0  0  0
  2  3  1  0  0  0  0
  3  4  1  0  0  0  0
  4  5  1  0  0  0  0
  5  6  1  0  0  0  0
  6  7  1  0  0  0  0
  7  8  1  0  0  0  0
  8  9  1  0  0  0  0
  9 10  1  0  0  0  0
 10 11  1  0  0  0  0
 11 12  1  0  0  0  0
M  END
> <Outcome>
1

$$$$

  Mrv2220 06282313592D          

  8  8  0  0  0  0            999 V2000
    0.7145   -1.2375    0.0000 C   0  0  0  0  0  0  0  0  0  0  0  0
    0.7145   -0.4125    0.0000 N   0  0  0  0  0  0  0  0  0  0  0  0
    1.4289    0.0000    0.0000 C   0  0  0  0  0  0  0  0  0  0  0  0
    1.4289    0.8250    0.0000 C   0  0  0  0  0  0  0  0  0  0  0  0
    0.7145    1.2375    0.0000 N   0  0  0  0  0  0  0  0  0  0  0  0
    0.7145    2.0625    0.0000 C   0  0  0  0  0  0  0  0  0  0  0  0
    0.0000    0.8250    0.0000 C   0  0  0  0  0  0  0  0  0  0  0  0
    0.0000    0.0000    0.0000 C   0  0  0  0  0  0  0  0  0  0  0  0
  1  2  1  0  0  0  0
  3  2  1  0  0  0  0
  4  3  1  0  0  0  0
  5  4  1  0  0  0  0
  5  6  1  0  0  0  0
  7  5  1  0  0  0  0
  8  7  1  0  0  0  0
  2  8  1  0  0  0  0
M  END
> <Outcome>
1

$$$$

  Mrv2220 06282313592D          

  5  4  0  0  0  0            999 V2000
    0.8250    1.4289    0.0000 C   0  0  0  0  0  0  0  0  0  0  0  0
    1.2375    0.7145    0.0000 C   0  0  0  0  0  0  0  0  0  0  0  0
    0.8250   -0.0000    0.0000 C   0  0  0  0  0  0  0  0  0  0  0  0
    1.2375   -0.7145    0.0000 O   0  0  0  0  0  0  0  0  0  0  0  0
    0.0000   -0.0000    0.0000 Cl  0  0  0  0  0  0  0  0  0  0  0  0
  1  2  1  0  0  0  0
  2  3  1  0  0  0  0
  3  4  2  0  0  0  0
  3  5  1  0  0  0  0
M  END
> <Outcome>
1

$$$$

  Mrv2220 06282313592D          

 14 13  0  0  0  0            999 V2000
    3.5211    2.8579    0.0000 C   0  0  0  0  0  0  0  0  0  0  0  0
    4.2355    3.2704    0.0000 C   0  0  0  0  0  0  0  0  0  0  0  0
    4.9500    2.8579    0.0000 C   0  0  0  0  0  0  0  0  0  0  0  0
    5.6645    3.2704    0.0000 C   0  0  0  0  0  0  0  0  0  0  0  0
    6.3790    2.8579    0.0000 C   0  0  0  0  0  0  0  0  0  0  0  0
    7.0934    3.2704    0.0000 C   0  0  0  0  0  0  0  0  0  0  0  0
    7.8079    2.8579    0.0000 C   0  0  0  0  0  0  0  0  0  0  0  0
    8.5224    3.2704    0.0000 C   0  0  0  0  0  0  0  0  0  0  0  0
    8.5224    4.0954    0.0000 O   0  0  0  0  0  0  0  0  0  0  0  0
    9.2368    2.8579    0.0000 N   0  0  0  0  0  0  0  0  0  0  0  0
    9.9513    3.2704    0.0000 C   0  0  0  0  0  0  0  0  0  0  0  0
   10.6658    2.8579    0.0000 C   0  0  0  0  0  0  0  0  0  0  0  0
   11.3803    3.2704    0.0000 O   0  0  0  0  0  0  0  0  0  0  0  0
   10.6658    2.0329    0.0000 O   0  0  0  0  0  0  0  0  0  0  0  0
  1  2  1  0  0  0  0
  2  3  1  0  0  0  0
  3  4  1  0  0  0  0
  4  5  1  0  0  0  0
  5  6  1  0  0  0  0
  6  7  1  0  0  0  0
  7  8  1  0  0  0  0
  8  9  2  0  0  0  0
  8 10  1  0  0  0  0
 10 11  1  0  0  0  0
 11 12  1  0  0  0  0
 12 13  1  0  0  0  0
 12 14  2  0  0  0  0
M  END
> <Outcome>
1

$$$$

  Mrv2220 06282313592D          

 13 15  0  0  0  0            999 V2000
    2.0378    1.5229    0.0000 C   0  0  0  0  0  0  0  0  0  0  0  0
    1.2128    1.5229    0.0000 C   0  0  0  0  0  0  0  0  0  0  0  0
    1.4191    0.6979    0.0000 C   0  0  0  0  0  0  0  0  0  0  0  0
    2.1335    1.1104    0.0000 C   0  0  0  0  0  0  0  0  0  0  0  0
    2.1335    1.9354    0.0000 C   0  0  0  0  0  0  0  0  0  0  0  0
    1.4191    2.3479    0.0000 C   0  0  0  0  0  0  0  0  0  0  0  0
    0.7046    1.9354    0.0000 C   0  0  0  0  0  0  0  0  0  0  0  0
    0.7046    1.1104    0.0000 C   0  0  0  0  0  0  0  0  0  0  0  0
   -0.0800    0.8555    0.0000 C   0  0  0  0  0  0  0  0  0  0  0  0
   -0.3350    0.0709    0.0000 O   0  0  0  0  0  0  0  0  0  0  0  0
   -0.5650    1.5229    0.0000 O   0  0  0  0  0  0  0  0  0  0  0  0
   -0.0800    2.1904    0.0000 C   0  0  0  0  0  0  0  0  0  0  0  0
   -0.3350    2.9750    0.0000 O   0  0  0  0  0  0  0  0  0  0  0  0
  1  2  1  0  0  0  0
  3  2  1  0  0  0  0
  3  4  1  0  0  0  0
  4  5  2  0  0  0  0
  5  6  1  0  0  0  0
  2  6  1  0  0  0  0
  6  7  1  0  0  0  0
  8  7  1  0  0  0  0
  8  3  1  0  0  0  0
  9  8  1  0  0  0  0
  9 10  2  0  0  0  0
 11  9  1  0  0  0  0
 12 11  1  0  0  0  0
  7 12  1  0  0  0  0
 12 13  2  0  0  0  0
M  END
> <Outcome>
1

$$$$

  Mrv2220 06282313592D          

 12 11  0  0  0  0            999 V2000
   -0.6039   -4.1250    0.0000 C   0  0  0  0  0  0  0  0  0  0  0  0
   -0.6039   -3.3000    0.0000 C   0  0  0  0  0  0  0  0  0  0  0  0
    0.2211   -3.3000    0.0000 C   0  0  0  0  0  0  0  0  0  0  0  0
   -1.4289   -3.3000    0.0000 C   0  0  0  0  0  0  0  0  0  0  0  0
   -0.6039   -2.4750    0.0000 C   0  0  0  0  0  0  0  0  0  0  0  0
    0.1105   -2.0625    0.0000 S   0  0  0  0  0  0  0  0  0  0  0  0
    0.1105   -1.2375    0.0000 S   0  0  0  0  0  0  0  0  0  0  0  0
    0.8250   -0.8250    0.0000 C   0  0  0  0  0  0  0  0  0  0  0  0
    0.8250   -0.0000    0.0000 C   0  0  0  0  0  0  0  0  0  0  0  0
    0.8250    0.8250    0.0000 C   0  0  0  0  0  0  0  0  0  0  0  0
    1.6500   -0.0000    0.0000 C   0  0  0  0  0  0  0  0  0  0  0  0
    0.0000   -0.0000    0.0000 C   0  0  0  0  0  0  0  0  0  0  0  0
  1  2  1  0  0  0  0
  2  3  1  0  0  0  0
  2  4  1  0  0  0  0
  2  5  1  0  0  0  0
  5  6  1  0  0  0  0
  6  7  1  0  0  0  0
  7  8  1  0  0  0  0
  8  9  1  0  0  0  0
  9 10  1  0  0  0  0
  9 11  1  0  0  0  0
  9 12  1  0  0  0  0
M  END
> <Outcome>
1

$$$$

  Mrv2220 06282313592D          

 17 16  0  0  0  0            999 V2000
    5.9961    4.2868    0.0000 C   0  0  0  0  0  0  0  0  0  0  0  0
    6.7105    4.6993    0.0000 C   0  0  0  0  0  0  0  0  0  0  0  0
    7.4250    4.2868    0.0000 C   0  0  0  0  0  0  0  0  0  0  0  0
    8.1395    4.6993    0.0000 C   0  0  0  0  0  0  0  0  0  0  0  0
    8.8539    4.2868    0.0000 C   0  0  0  0  0  0  0  0  0  0  0  0
    9.5684    4.6993    0.0000 C   0  0  0  0  0  0  0  0  0  0  0  0
   10.2829    4.2868    0.0000 C   0  0  0  0  0  0  0  0  0  0  0  0
   10.9974    4.6993    0.0000 C   0  0  0  0  0  0  0  0  0  0  0  0
   11.7118    4.2868    0.0000 C   0  0  0  0  0  0  0  0  0  0  0  0
   12.4263    4.6993    0.0000 C   0  0  0  0  0  0  0  0  0  0  0  0
   13.1408    4.2868    0.0000 C   0  0  0  0  0  0  0  0  0  0  0  0
   13.8552    4.6993    0.0000 C   0  0  0  0  0  0  0  0  0  0  0  0
   14.5697    4.2868    0.0000 C   0  0  0  0  0  0  0  0  0  0  0  0
   15.2842    4.6993    0.0000 C   0  0  0  0  0  0  0  0  0  0  0  0
   15.9987    4.2868    0.0000 N   0  0  0  0  0  0  0  0  0  0  0  0
   16.7131    4.6993    0.0000 C   0  0  0  0  0  0  0  0  0  0  0  0
   15.9987    3.4618    0.0000 C   0  0  0  0  0  0  0  0  0  0  0  0
  1  2  1  0  0  0  0
  2  3  1  0  0  0  0
  3  4  1  0  0  0  0
  4  5  1  0  0  0  0
  5  6  1  0  0  0  0
  6  7  1  0  0  0  0
  7  8  1  0  0  0  0
  8  9  1  0  0  0  0
  9 10  1  0  0  0  0
 10 11  1  0  0  0  0
 11 12  1  0  0  0  0
 12 13  1  0  0  0  0
 13 14  1  0  0  0  0
 14 15  1  0  0  0  0
 15 16  1  0  0  0  0
 15 17  1  0  0  0  0
M  END
> <Outcome>
1

$$$$

  Mrv2220 06282313592D          

 33 36  0  0  0  0            999 V2000
    4.2868   -7.3500    0.0000 O   0  0  0  0  0  0  0  0  0  0  0  0
    3.5724   -7.7625    0.0000 C   0  0  0  0  0  0  0  0  0  0  0  0
    2.8579   -7.3500    0.0000 N   0  0  0  0  0  0  0  0  0  0  0  0
    2.8579   -6.5250    0.0000 C   0  0  0  0  0  0  0  0  0  0  0  0
    3.5724   -6.1125    0.0000 C   0  0  0  0  0  0  0  0  0  0  0  0
    3.5724   -5.2875    0.0000 C   0  0  0  0  0  0  0  0  0  0  0  0
    2.8579   -4.8750    0.0000 C   0  0  0  0  0  0  0  0  0  0  0  0
    2.8579   -4.0500    0.0000 C   0  0  0  0  0  0  0  0  0  0  0  0
    2.1434   -3.6375    0.0000 C   0  0  0  0  0  0  0  0  0  0  0  0
    2.1434   -2.8125    0.0000 C   0  0  0  0  0  0  0  0  0  0  0  0
    1.4289   -2.4000    0.0000 C   0  0  0  0  0  0  0  0  0  0  0  0
    0.7145   -2.8125    0.0000 C   0  0  0  0  0  0  0  0  0  0  0  0
    0.0000   -2.4000    0.0000 N   0  0  0  0  0  0  0  0  0  0  0  0
    0.0000   -1.5750    0.0000 C   0  0  0  0  0  0  0  0  0  0  0  0
   -0.7145   -1.1625    0.0000 O   0  0  0  0  0  0  0  0  0  0  0  0
    0.7145   -1.1625    0.0000 N   0  0  0  0  0  0  0  0  0  0  0  0
    0.7145   -0.3375    0.0000 C   0  0  0  0  0  0  0  0  0  0  0  0
    1.4289    0.0750    0.0000 C   0  0  0  0  0  0  0  0  0  0  0  0
    1.4289    0.9000    0.0000 C   0  0  0  0  0  0  0  0  0  0  0  0
    0.7145    1.3125    0.0000 C   0  0  0  0  0  0  0  0  0  0  0  0
    0.0000    0.9000    0.0000 C   0  0  0  0  0  0  0  0  0  0  0  0
    0.0000    0.0750    0.0000 C   0  0  0  0  0  0  0  0  0  0  0  0
    0.7145   -3.6375    0.0000 C   0  0  0  0  0  0  0  0  0  0  0  0
    1.4289   -4.0500    0.0000 C   0  0  0  0  0  0  0  0  0  0  0  0
    2.1434   -5.2875    0.0000 C   0  0  0  0  0  0  0  0  0  0  0  0
    2.1434   -6.1125    0.0000 C   0  0  0  0  0  0  0  0  0  0  0  0
    3.5724   -8.5875    0.0000 N   0  0  0  0  0  0  0  0  0  0  0  0
    4.2868   -9.0000    0.0000 C   0  0  0  0  0  0  0  0  0  0  0  0
    4.2868   -9.8250    0.0000 C   0  0  0  0  0  0  0  0  0  0  0  0
    5.0013  -10.2375    0.0000 C   0  0  0  0  0  0  0  0  0  0  0  0
    5.7158   -9.8250    0.0000 C   0  0  0  0  0  0  0  0  0  0  0  0
    5.7158   -9.0000    0.0000 C   0  0  0  0  0  0  0  0  0  0  0  0
    5.0013   -8.5875    0.0000 C   0  0  0  0  0  0  0  0  0  0  0  0
  1  2  2  0  0  0  0
  2  3  1  0  0  0  0
  3  4  1  0  0  0  0
  5  4  1  0  0  0  0
  6  5  2  0  0  0  0
  7  6  1  0  0  0  0
  7  8  1  0  0  0  0
  8  9  1  0  0  0  0
 10  9  1  0  0  0  0
 11 10  2  0  0  0  0
 12 11  1  0  0  0  0
 12 13  1  0  0  0  0
 13 14  1  0  0  0  0
 14 15  2  0  0  0  0
 14 16  1  0  0  0  0
 16 17  1  0  0  0  0
 18 17  1  0  0  0  0
 19 18  1  0  0  0  0
 20 19  1  0  0  0  0
 21 20  1  0  0  0  0
 22 21  1  0  0  0  0
 17 22  1  0  0  0  0
 23 12  2  0  0  0  0
 24 23  1  0  0  0  0
  9 24  2  0  0  0  0
 25  7  2  0  0  0  0
 26 25  1  0  0  0  0
  4 26  2  0  0  0  0
  2 27  1  0  0  0  0
 27 28  1  0  0  0  0
 29 28  1  0  0  0  0
 30 29  1  0  0  0  0
 31 30  1  0  0  0  0
 32 31  1  0  0  0  0
 33 32  1  0  0  0  0
 28 33  1  0  0  0  0
M  END
> <Outcome>
1

$$$$

  Mrv2220 06282313592D          

 14 15  0  0  0  0            999 V2000
    1.2375    1.1270    0.0000 C   0  0  0  0  0  0  0  0  0  0  0  0
    1.9520    0.7145    0.0000 O   0  0  0  0  0  0  0  0  0  0  0  0
    2.6664    1.1270    0.0000 C   0  0  0  0  0  0  0  0  0  0  0  0
    3.3809    0.7145    0.0000 C   0  0  0  0  0  0  0  0  0  0  0  0
    4.0954    1.1270    0.0000 C   0  0  0  0  0  0  0  0  0  0  0  0
    4.8099    0.7145    0.0000 C   0  0  0  0  0  0  0  0  0  0  0  0
    5.5243    1.1270    0.0000 O   0  0  0  0  0  0  0  0  0  0  0  0
    6.2388    0.7145    0.0000 C   0  0  0  0  0  0  0  0  0  0  0  0
    6.9533    1.1270    0.0000 C   0  0  0  0  0  0  0  0  0  0  0  0
    7.7783    1.1270    0.0000 C   0  0  0  0  0  0  0  0  0  0  0  0
    7.3658    1.8415    0.0000 O   0  0  0  0  0  0  0  0  0  0  0  0
    0.5230    0.7145    0.0000 C   0  0  0  0  0  0  0  0  0  0  0  0
   -0.3020    0.7145    0.0000 C   0  0  0  0  0  0  0  0  0  0  0  0
    0.1105    0.0000    0.0000 O   0  0  0  0  0  0  0  0  0  0  0  0
  1  2  1  0  0  0  0
  2  3  1  0  0  0  0
  3  4  1  0  0  0  0
  4  5  1  0  0  0  0
  5  6  1  0  0  0  0
  6  7  1  0  0  0  0
  7  8  1  0  0  0  0
  8  9  1  0  0  0  0
 10  9  1  0  0  0  0
 11 10  1  0  0  0  0
  9 11  1  0  0  0  0
  1 12  1  0  0  0  0
 13 12  1  0  0  0  0
 14 13  1  0  0  0  0
 12 14  1  0  0  0  0
M  END
> <Outcome>
1

$$$$

  Mrv2220 06282313592D          

  7  7  0  0  0  0            999 V2000
    0.7145    2.0625    0.0000 C   0  0  0  0  0  0  0  0  0  0  0  0
    0.7145    1.2375    0.0000 N   0  0  0  0  0  0  0  0  0  0  0  0
    0.0000    0.8250    0.0000 C   0  0  0  0  0  0  0  0  0  0  0  0
    0.0000   -0.0000    0.0000 C   0  0  0  0  0  0  0  0  0  0  0  0
    0.7145   -0.4125    0.0000 O   0  0  0  0  0  0  0  0  0  0  0  0
    1.4289    0.0000    0.0000 C   0  0  0  0  0  0  0  0  0  0  0  0
    1.4289    0.8250    0.0000 C   0  0  0  0  0  0  0  0  0  0  0  0
  1  2  1  0  0  0  0
  3  2  1  0  0  0  0
  4  3  1  0  0  0  0
  5  4  1  0  0  0  0
  6  5  1  0  0  0  0
  7  6  1  0  0  0  0
  2  7  1  0  0  0  0
M  END
> <Outcome>
1

$$$$

  Mrv2220 06282313592D          

 14 13  0  0  0  0            999 V2000
    7.8079    2.0329    0.0000 C   0  0  0  0  0  0  0  0  0  0  0  0
    7.8079    2.8579    0.0000 N   0  0  0  0  0  0  0  0  0  0  0  0
    7.0934    3.2704    0.0000 C   0  0  0  0  0  0  0  0  0  0  0  0
    6.3789    2.8579    0.0000 C   0  0  0  0  0  0  0  0  0  0  0  0
    5.6645    3.2704    0.0000 C   0  0  0  0  0  0  0  0  0  0  0  0
    4.9500    2.8579    0.0000 N   0  0  0  0  0  0  0  0  0  0  0  0
    4.2355    3.2704    0.0000 C   0  0  0  0  0  0  0  0  0  0  0  0
    4.9500    2.0329    0.0000 C   0  0  0  0  0  0  0  0  0  0  0  0
    8.5224    3.2704    0.0000 C   0  0  0  0  0  0  0  0  0  0  0  0
    9.2368    2.8579    0.0000 C   0  0  0  0  0  0  0  0  0  0  0  0
    9.9513    3.2704    0.0000 C   0  0  0  0  0  0  0  0  0  0  0  0
   10.6658    2.8579    0.0000 N   0  0  0  0  0  0  0  0  0  0  0  0
   11.3802    3.2704    0.0000 C   0  0  0  0  0  0  0  0  0  0  0  0
   10.6658    2.0329    0.0000 C   0  0  0  0  0  0  0  0  0  0  0  0
  1  2  1  0  0  0  0
  2  3  1  0  0  0  0
  3  4  1  0  0  0  0
  4  5  1  0  0  0  0
  5  6  1  0  0  0  0
  6  7  1  0  0  0  0
  6  8  1  0  0  0  0
  2  9  1  0  0  0  0
  9 10  1  0  0  0  0
 10 11  1  0  0  0  0
 11 12  1  0  0  0  0
 12 13  1  0  0  0  0
 12 14  1  0  0  0  0
M  END
> <Outcome>
1

$$$$

  Mrv2220 06282313592D          

  7  7  0  0  0  0            999 V2000
    1.0781    2.3518    0.0000 C   0  0  0  0  0  0  0  0  0  0  0  0
    0.3636    1.9393    0.0000 O   0  0  0  0  0  0  0  0  0  0  0  0
    0.3636    1.1143    0.0000 C   0  0  0  0  0  0  0  0  0  0  0  0
   -0.3038    0.6294    0.0000 C   0  0  0  0  0  0  0  0  0  0  0  0
   -0.0489   -0.1553    0.0000 C   0  0  0  0  0  0  0  0  0  0  0  0
    0.7761   -0.1553    0.0000 C   0  0  0  0  0  0  0  0  0  0  0  0
    1.0311    0.6294    0.0000 C   0  0  0  0  0  0  0  0  0  0  0  0
  1  2  1  0  0  0  0
  2  3  1  0  0  0  0
  4  3  1  0  0  0  0
  5  4  1  0  0  0  0
  6  5  1  0  0  0  0
  7  6  1  0  0  0  0
  3  7  1  0  0  0  0
M  END
> <Outcome>
1

$$$$

  Mrv2220 06282313592D          

 13 12  0  0  0  0            999 V2000
   -0.7145   -3.4914    0.0000 C   0  0  0  0  0  0  0  0  0  0  0  0
   -0.0000   -3.9039    0.0000 C   0  0  0  0  0  0  0  0  0  0  0  0
   -0.0000   -4.7289    0.0000 O   0  0  0  0  0  0  0  0  0  0  0  0
    0.7145   -3.4914    0.0000 C   0  0  0  0  0  0  0  0  0  0  0  0
    0.7145   -2.6664    0.0000 N   0  0  0  0  0  0  0  0  0  0  0  0
   -0.0000   -2.2539    0.0000 C   0  0  0  0  0  0  0  0  0  0  0  0
   -0.0000   -1.4289    0.0000 C   0  0  0  0  0  0  0  0  0  0  0  0
    0.7145   -1.0164    0.0000 C   0  0  0  0  0  0  0  0  0  0  0  0
   -0.7145   -1.0164    0.0000 O   0  0  0  0  0  0  0  0  0  0  0  0
    1.4289   -2.2539    0.0000 C   0  0  0  0  0  0  0  0  0  0  0  0
    1.4289   -1.4289    0.0000 C   0  0  0  0  0  0  0  0  0  0  0  0
    2.1434   -1.0164    0.0000 C   0  0  0  0  0  0  0  0  0  0  0  0
    1.0934   -0.6752    0.0000 O   0  0  0  0  0  0  0  0  0  0  0  0
  1  2  1  0  0  0  0
  2  3  1  0  0  0  0
  2  4  1  0  0  0  0
  4  5  1  0  0  0  0
  5  6  1  0  0  0  0
  6  7  1  0  0  0  0
  7  8  1  0  0  0  0
  7  9  1  0  0  0  0
  5 10  1  0  0  0  0
 10 11  1  0  0  0  0
 11 12  1  0  0  0  0
 11 13  1  0  0  0  0
M  END
> <Outcome>
1

$$$$

  Mrv2220 06282313592D          

 16 16  0  0  0  0            999 V2000
    1.4289   -5.9813    0.0000 C   0  0  0  0  0  0  0  0  0  0  0  0
    2.1434   -5.5688    0.0000 C   0  0  0  0  0  0  0  0  0  0  0  0
    2.8579   -5.9813    0.0000 C   0  0  0  0  0  0  0  0  0  0  0  0
    3.5724   -5.5688    0.0000 C   0  0  0  0  0  0  0  0  0  0  0  0
    4.2868   -5.9813    0.0000 C   0  0  0  0  0  0  0  0  0  0  0  0
    5.0013   -5.5688    0.0000 C   0  0  0  0  0  0  0  0  0  0  0  0
    5.7158   -5.9813    0.0000 C   0  0  0  0  0  0  0  0  0  0  0  0
    6.4302   -5.5688    0.0000 C   0  0  0  0  0  0  0  0  0  0  0  0
    7.1447   -5.9813    0.0000 C   0  0  0  0  0  0  0  0  0  0  0  0
    7.8592   -5.5688    0.0000 C   0  0  0  0  0  0  0  0  0  0  0  0
    8.5737   -5.9813    0.0000 C   0  0  0  0  0  0  0  0  0  0  0  0
    9.2881   -5.5688    0.0000 C   0  0  0  0  0  0  0  0  0  0  0  0
    9.2881   -4.7438    0.0000 C   0  0  0  0  0  0  0  0  0  0  0  0
    8.5737   -4.3313    0.0000 C   0  0  0  0  0  0  0  0  0  0  0  0
    7.8592   -4.7438    0.0000 C   0  0  0  0  0  0  0  0  0  0  0  0
    7.1447   -4.3313    0.0000 O   0  0  0  0  0  0  0  0  0  0  0  0
  1  2  1  0  0  0  0
  2  3  1  0  0  0  0
  3  4  1  0  0  0  0
  4  5  1  0  0  0  0
  5  6  1  0  0  0  0
  6  7  1  0  0  0  0
  7  8  1  0  0  0  0
  8  9  1  0  0  0  0
  9 10  1  0  0  0  0
 11 10  2  0  0  0  0
 12 11  1  0  0  0  0
 13 12  2  0  0  0  0
 14 13  1  0  0  0  0
 15 14  2  0  0  0  0
 10 15  1  0  0  0  0
 15 16  1  0  0  0  0
M  END
> <Outcome>
1

$$$$

  Mrv2220 06282313592D          

 10  9  0  0  0  0            999 V2000
    1.0461    1.4289    0.0000 C   0  0  0  0  0  0  0  0  0  0  0  0
    1.7605    1.8414    0.0000 C   0  0  0  0  0  0  0  0  0  0  0  0
    1.7605    2.6664    0.0000 C   0  0  0  0  0  0  0  0  0  0  0  0
    2.4750    1.4289    0.0000 C   0  0  0  0  0  0  0  0  0  0  0  0
    2.4750    0.6039    0.0000 O   0  0  0  0  0  0  0  0  0  0  0  0
    3.1895    1.8414    0.0000 O   0  0  0  0  0  0  0  0  0  0  0  0
    3.9039    1.4289    0.0000 C   0  0  0  0  0  0  0  0  0  0  0  0
    4.6184    1.8414    0.0000 C   0  0  0  0  0  0  0  0  0  0  0  0
    5.3329    1.4289    0.0000 C   0  0  0  0  0  0  0  0  0  0  0  0
    6.0474    1.8414    0.0000 C   0  0  0  0  0  0  0  0  0  0  0  0
  1  2  1  0  0  0  0
  2  3  2  0  0  0  0
  2  4  1  0  0  0  0
  4  5  2  0  0  0  0
  4  6  1  0  0  0  0
  6  7  1  0  0  0  0
  7  8  1  0  0  0  0
  8  9  1  0  0  0  0
  9 10  1  0  0  0  0
M  END
> <Outcome>
1

$$$$

  Mrv2220 06282313592D          

 12 12  0  0  0  0            999 V2000
   -0.0000   -1.6500    0.0000 C   0  0  0  0  0  0  0  0  0  0  0  0
    0.7145   -1.2375    0.0000 C   0  0  0  0  0  0  0  0  0  0  0  0
    1.4289   -1.6500    0.0000 C   0  0  0  0  0  0  0  0  0  0  0  0
    0.7145   -0.4125    0.0000 C   0  0  0  0  0  0  0  0  0  0  0  0
    1.4289    0.0000    0.0000 C   0  0  0  0  0  0  0  0  0  0  0  0
    1.4289    0.8250    0.0000 C   0  0  0  0  0  0  0  0  0  0  0  0
    0.7145    1.2375    0.0000 C   0  0  0  0  0  0  0  0  0  0  0  0
    0.7145    2.0625    0.0000 C   0  0  0  0  0  0  0  0  0  0  0  0
   -0.0000    2.4750    0.0000 C   0  0  0  0  0  0  0  0  0  0  0  0
    1.4289    2.4750    0.0000 C   0  0  0  0  0  0  0  0  0  0  0  0
   -0.0000    0.8250    0.0000 C   0  0  0  0  0  0  0  0  0  0  0  0
   -0.0000    0.0000    0.0000 C   0  0  0  0  0  0  0  0  0  0  0  0
  1  2  1  0  0  0  0
  2  3  1  0  0  0  0
  2  4  1  0  0  0  0
  5  4  1  0  0  0  0
  6  5  2  0  0  0  0
  7  6  1  0  0  0  0
  7  8  1  0  0  0  0
  8  9  1  0  0  0  0
  8 10  1  0  0  0  0
 11  7  2  0  0  0  0
 12 11  1  0  0  0  0
  4 12  2  0  0  0  0
M  END
> <Outcome>
1

$$$$

  Mrv2220 06282313592D          

 36 39  0  0  0  0            999 V2000
   -4.8227  -11.0344    0.0000 O   0  0  0  0  0  0  0  0  0  0  0  0
   -4.1082  -11.4469    0.0000 S   0  0  0  0  0  0  0  0  0  0  0  0
   -4.5207  -12.1613    0.0000 O   0  0  0  0  0  0  0  0  0  0  0  0
   -3.6957  -10.7324    0.0000 O   0  0  0  0  0  0  0  0  0  0  0  0
   -3.3937  -11.8594    0.0000 C   0  0  0  0  0  0  0  0  0  0  0  0
   -3.3937  -12.6844    0.0000 C   0  0  0  0  0  0  0  0  0  0  0  0
   -2.6793  -13.0969    0.0000 C   0  0  0  0  0  0  0  0  0  0  0  0
   -1.9648  -12.6844    0.0000 C   0  0  0  0  0  0  0  0  0  0  0  0
   -1.9648  -11.8594    0.0000 C   0  0  0  0  0  0  0  0  0  0  0  0
   -2.6793  -11.4469    0.0000 C   0  0  0  0  0  0  0  0  0  0  0  0
   -2.6793  -10.6219    0.0000 C   0  0  0  0  0  0  0  0  0  0  0  0
   -1.9648  -10.2094    0.0000 C   0  0  0  0  0  0  0  0  0  0  0  0
   -1.9648   -9.3844    0.0000 C   0  0  0  0  0  0  0  0  0  0  0  0
   -1.2503   -8.9719    0.0000 C   0  0  0  0  0  0  0  0  0  0  0  0
   -1.2503   -8.1469    0.0000 C   0  0  0  0  0  0  0  0  0  0  0  0
   -1.9648   -7.7344    0.0000 C   0  0  0  0  0  0  0  0  0  0  0  0
   -1.9648   -6.9094    0.0000 C   0  0  0  0  0  0  0  0  0  0  0  0
   -1.2503   -6.4969    0.0000 C   0  0  0  0  0  0  0  0  0  0  0  0
   -1.2503   -5.6719    0.0000 C   0  0  0  0  0  0  0  0  0  0  0  0
   -1.9648   -5.2594    0.0000 C   0  0  0  0  0  0  0  0  0  0  0  0
   -1.9648   -4.4344    0.0000 C   0  0  0  0  0  0  0  0  0  0  0  0
   -1.2503   -4.0219    0.0000 C   0  0  0  0  0  0  0  0  0  0  0  0
   -1.2503   -3.1969    0.0000 C   0  0  0  0  0  0  0  0  0  0  0  0
   -0.5358   -2.7844    0.0000 C   0  0  0  0  0  0  0  0  0  0  0  0
   -0.5358   -1.9594    0.0000 C   0  0  0  0  0  0  0  0  0  0  0  0
   -1.2503   -1.5469    0.0000 C   0  0  0  0  0  0  0  0  0  0  0  0
   -1.9648   -1.9594    0.0000 C   0  0  0  0  0  0  0  0  0  0  0  0
   -1.9648   -2.7844    0.0000 C   0  0  0  0  0  0  0  0  0  0  0  0
   -2.6793   -3.1969    0.0000 S   0  0  0  0  0  0  0  0  0  0  0  0
   -3.3937   -3.6094    0.0000 O   0  0  0  0  0  0  0  0  0  0  0  0
   -2.2668   -3.9113    0.0000 O   0  0  0  0  0  0  0  0  0  0  0  0
   -3.0918   -2.4824    0.0000 O   0  0  0  0  0  0  0  0  0  0  0  0
   -2.6793   -5.6719    0.0000 C   0  0  0  0  0  0  0  0  0  0  0  0
   -2.6793   -6.4969    0.0000 C   0  0  0  0  0  0  0  0  0  0  0  0
   -2.6793   -8.1469    0.0000 C   0  0  0  0  0  0  0  0  0  0  0  0
   -2.6793   -8.9719    0.0000 C   0  0  0  0  0  0  0  0  0  0  0  0
  1  2  1  0  0  0  0
  2  3  2  0  0  0  0
  2  4  2  0  0  0  0
  2  5  1  0  0  0  0
  6  5  2  0  0  0  0
  7  6  1  0  0  0  0
  8  7  2  0  0  0  0
  9  8  1  0  0  0  0
 10  9  2  0  0  0  0
  5 10  1  0  0  0  0
 11 10  1  4  0  0  0
 11 12  2  0  0  0  0
 12 13  1  0  0  0  0
 14 13  1  0  0  0  0
 15 14  2  0  0  0  0
 16 15  1  0  0  0  0
 16 17  1  0  0  0  0
 18 17  1  0  0  0  0
 19 18  2  0  0  0  0
 20 19  1  0  0  0  0
 21 20  1  4  0  0  0
 21 22  2  0  0  0  0
 22 23  1  0  0  0  0
 24 23  2  0  0  0  0
 25 24  1  0  0  0  0
 26 25  2  0  0  0  0
 27 26  1  0  0  0  0
 28 27  2  0  0  0  0
 23 28  1  0  0  0  0
 28 29  1  0  0  0  0
 29 30  1  0  0  0  0
 29 31  2  0  0  0  0
 29 32  2  0  0  0  0
 33 20  2  0  0  0  0
 34 33  1  0  0  0  0
 17 34  2  0  0  0  0
 35 16  2  0  0  0  0
 36 35  1  0  0  0  0
 13 36  2  0  0  0  0
M  END
> <Outcome>
1

$$$$

  Mrv2220 06282313592D          

 17 16  0  0  0  0            999 V2000
   -3.9039    0.6039    0.0000 C   0  0  0  0  0  0  0  0  0  0  0  0
   -3.0789    0.6039    0.0000 C   0  0  0  0  0  0  0  0  0  0  0  0
   -2.6664   -0.1105    0.0000 C   0  0  0  0  0  0  0  0  0  0  0  0
   -1.8414   -0.1105    0.0000 C   0  0  0  0  0  0  0  0  0  0  0  0
   -1.4289   -0.8250    0.0000 O   0  0  0  0  0  0  0  0  0  0  0  0
   -0.6039   -0.8250    0.0000 P   0  0  0  0  0  0  0  0  0  0  0  0
   -0.6039   -1.6500    0.0000 O   0  0  0  0  0  0  0  0  0  0  0  0
    0.2211   -0.8250    0.0000 O   0  0  0  0  0  0  0  0  0  0  0  0
    0.6336   -1.5395    0.0000 C   0  0  0  0  0  0  0  0  0  0  0  0
    1.4586   -1.5395    0.0000 C   0  0  0  0  0  0  0  0  0  0  0  0
    1.8711   -2.2539    0.0000 C   0  0  0  0  0  0  0  0  0  0  0  0
    2.6961   -2.2539    0.0000 C   0  0  0  0  0  0  0  0  0  0  0  0
   -0.6039    0.0000    0.0000 O   0  0  0  0  0  0  0  0  0  0  0  0
    0.1106    0.4125    0.0000 C   0  0  0  0  0  0  0  0  0  0  0  0
    0.8250   -0.0000    0.0000 C   0  0  0  0  0  0  0  0  0  0  0  0
    1.5395    0.4125    0.0000 C   0  0  0  0  0  0  0  0  0  0  0  0
    2.2540   -0.0000    0.0000 C   0  0  0  0  0  0  0  0  0  0  0  0
  1  2  1  0  0  0  0
  2  3  1  0  0  0  0
  3  4  1  0  0  0  0
  4  5  1  0  0  0  0
  5  6  1  0  0  0  0
  6  7  2  0  0  0  0
  6  8  1  0  0  0  0
  8  9  1  0  0  0  0
  9 10  1  0  0  0  0
 10 11  1  0  0  0  0
 11 12  1  0  0  0  0
  6 13  1  0  0  0  0
 13 14  1  0  0  0  0
 14 15  1  0  0  0  0
 15 16  1  0  0  0  0
 16 17  1  0  0  0  0
M  END
> <Outcome>
1

$$$$

  Mrv2220 06282313592D          

  9  8  0  0  0  0            999 V2000
   -0.6039   -2.4750    0.0000 C   0  0  0  0  0  0  0  0  0  0  0  0
    0.1105   -2.0625    0.0000 C   0  0  0  0  0  0  0  0  0  0  0  0
    0.1105   -1.2375    0.0000 O   0  0  0  0  0  0  0  0  0  0  0  0
    0.8250   -0.8250    0.0000 C   0  0  0  0  0  0  0  0  0  0  0  0
    1.5395   -1.2375    0.0000 O   0  0  0  0  0  0  0  0  0  0  0  0
    0.8250   -0.0000    0.0000 C   0  0  0  0  0  0  0  0  0  0  0  0
    0.8250    0.8250    0.0000 F   0  0  0  0  0  0  0  0  0  0  0  0
    1.6500   -0.0000    0.0000 F   0  0  0  0  0  0  0  0  0  0  0  0
    0.0000   -0.0000    0.0000 F   0  0  0  0  0  0  0  0  0  0  0  0
  1  2  1  0  0  0  0
  2  3  1  0  0  0  0
  3  4  1  0  0  0  0
  4  5  2  0  0  0  0
  4  6  1  0  0  0  0
  6  7  1  0  0  0  0
  6  8  1  0  0  0  0
  6  9  1  0  0  0  0
M  END
> <Outcome>
1

$$$$

  Mrv2220 06282313592D          

  8  7  0  0  0  0            999 V2000
   -0.6039   -2.4750    0.0000 C   0  0  0  0  0  0  0  0  0  0  0  0
    0.1105   -2.0625    0.0000 N   0  0  0  0  0  0  0  0  0  0  0  0
    0.1105   -1.2375    0.0000 C   0  0  0  0  0  0  0  0  0  0  0  0
    0.8250   -0.8250    0.0000 C   0  0  0  0  0  0  0  0  0  0  0  0
    0.8250   -0.0000    0.0000 S   0  0  0  0  0  0  0  0  0  0  0  0
    0.8250    0.8250    0.0000 O   0  0  0  0  0  0  0  0  0  0  0  0
    1.6500   -0.0000    0.0000 O   0  0  0  0  0  0  0  0  0  0  0  0
   -0.0000   -0.0000    0.0000 O   0  0  0  0  0  0  0  0  0  0  0  0
  1  2  1  0  0  0  0
  2  3  1  0  0  0  0
  3  4  1  0  0  0  0
  4  5  1  0  0  0  0
  5  6  1  0  0  0  0
  5  7  2  0  0  0  0
  5  8  2  0  0  0  0
M  END
> <Outcome>
1

$$$$

  Mrv2220 06282313592D          

  8  7  0  0  0  0            999 V2000
    0.1105   -2.0625    0.0000 C   0  0  0  0  0  0  0  0  0  0  0  0
    0.1105   -1.2375    0.0000 C   0  0  0  0  0  0  0  0  0  0  0  0
   -0.6039   -0.8250    0.0000 O   0  0  0  0  0  0  0  0  0  0  0  0
    0.8250   -0.8250    0.0000 C   0  0  0  0  0  0  0  0  0  0  0  0
    0.8250   -0.0000    0.0000 C   0  0  0  0  0  0  0  0  0  0  0  0
    0.8250    0.8250    0.0000 C   0  0  0  0  0  0  0  0  0  0  0  0
    1.6500   -0.0000    0.0000 C   0  0  0  0  0  0  0  0  0  0  0  0
   -0.0000   -0.0000    0.0000 O   0  0  0  0  0  0  0  0  0  0  0  0
  1  2  1  0  0  0  0
  2  3  1  0  0  0  0
  2  4  1  0  0  0  0
  4  5  1  0  0  0  0
  5  6  1  0  0  0  0
  5  7  1  0  0  0  0
  5  8  1  0  0  0  0
M  END
> <Outcome>
1

$$$$

  Mrv2220 06282313592D          

  8  7  0  0  0  0            999 V2000
    0.1105   -2.0625    0.0000 C   0  0  0  0  0  0  0  0  0  0  0  0
    0.1105   -1.2375    0.0000 C   0  0  0  0  0  0  0  0  0  0  0  0
   -0.6039   -0.8250    0.0000 O   0  0  0  0  0  0  0  0  0  0  0  0
    0.8250   -0.8250    0.0000 C   0  0  0  0  0  0  0  0  0  0  0  0
    0.8250   -0.0000    0.0000 C   0  0  0  0  0  0  0  0  0  0  0  0
    0.8250    0.8250    0.0000 C   0  0  0  0  0  0  0  0  0  0  0  0
    1.6500   -0.0000    0.0000 C   0  0  0  0  0  0  0  0  0  0  0  0
   -0.0000   -0.0000    0.0000 O   0  0  0  0  0  0  0  0  0  0  0  0
  1  2  1  0  0  0  0
  2  3  2  0  0  0  0
  2  4  1  0  0  0  0
  4  5  1  0  0  0  0
  5  6  1  0  0  0  0
  5  7  1  0  0  0  0
  5  8  1  0  0  0  0
M  END
> <Outcome>
1

$$$$

  Mrv2220 06282313592D          

  7  6  0  0  0  0            999 V2000
    1.7605    1.8414    0.0000 O   0  0  0  0  0  0  0  0  0  0  0  0
    2.4750    1.4289    0.0000 C   0  0  0  0  0  0  0  0  0  0  0  0
    3.1895    1.8414    0.0000 C   0  0  0  0  0  0  0  0  0  0  0  0
    3.9039    1.4289    0.0000 C   0  0  0  0  0  0  0  0  0  0  0  0
    4.6184    1.8414    0.0000 C   0  0  0  0  0  0  0  0  0  0  0  0
    5.3329    1.4289    0.0000 C   0  0  0  0  0  0  0  0  0  0  0  0
    6.0474    1.8414    0.0000 O   0  0  0  0  0  0  0  0  0  0  0  0
  1  2  2  0  0  0  0
  2  3  1  0  0  0  0
  3  4  1  0  0  0  0
  4  5  1  0  0  0  0
  5  6  1  0  0  0  0
  6  7  2  0  0  0  0
M  END
> <Outcome>
1

$$$$

  Mrv2220 06282313592D          

  6  6  0  0  0  0            999 V2000
    0.4763    2.9513    0.0000 C   0  0  0  0  0  0  0  0  0  0  0  0
    0.4763    2.1263    0.0000 C   0  0  0  0  0  0  0  0  0  0  0  0
   -0.2381    1.7138    0.0000 C   0  0  0  0  0  0  0  0  0  0  0  0
   -0.2381    0.8888    0.0000 C   0  0  0  0  0  0  0  0  0  0  0  0
   -0.6506    0.1743    0.0000 C   0  0  0  0  0  0  0  0  0  0  0  0
    0.1744    0.1743    0.0000 O   0  0  0  0  0  0  0  0  0  0  0  0
  1  2  1  0  0  0  0
  2  3  1  0  0  0  0
  3  4  1  0  0  0  0
  5  4  1  0  0  0  0
  6  5  1  0  0  0  0
  4  6  1  0  0  0  0
M  END
> <Outcome>
1

$$$$

  Mrv2220 06282313592D          

 14 13  0  0  0  0            999 V2000
    3.7125   -1.3184    0.0000 C   0  0  0  0  0  0  0  0  0  0  0  0
    3.7125   -2.1434    0.0000 C   0  0  0  0  0  0  0  0  0  0  0  0
    3.7125   -2.9684    0.0000 C   0  0  0  0  0  0  0  0  0  0  0  0
    4.5375   -2.1434    0.0000 C   0  0  0  0  0  0  0  0  0  0  0  0
    4.9500   -2.8579    0.0000 O   0  0  0  0  0  0  0  0  0  0  0  0
    2.8875   -2.1434    0.0000 C   0  0  0  0  0  0  0  0  0  0  0  0
    2.4750   -2.8579    0.0000 O   0  0  0  0  0  0  0  0  0  0  0  0
    2.4750   -1.4289    0.0000 O   0  0  0  0  0  0  0  0  0  0  0  0
    1.6500   -1.4289    0.0000 C   0  0  0  0  0  0  0  0  0  0  0  0
    1.2375   -0.7145    0.0000 C   0  0  0  0  0  0  0  0  0  0  0  0
    1.9520   -0.3020    0.0000 C   0  0  0  0  0  0  0  0  0  0  0  0
    0.5230   -1.1270    0.0000 C   0  0  0  0  0  0  0  0  0  0  0  0
    0.8250    0.0000    0.0000 C   0  0  0  0  0  0  0  0  0  0  0  0
    0.0000    0.0000    0.0000 O   0  0  0  0  0  0  0  0  0  0  0  0
  1  2  1  0  0  0  0
  2  3  1  0  0  0  0
  2  4  1  0  0  0  0
  4  5  1  0  0  0  0
  2  6  1  0  0  0  0
  6  7  2  0  0  0  0
  6  8  1  0  0  0  0
  8  9  1  0  0  0  0
  9 10  1  0  0  0  0
 10 11  1  0  0  0  0
 10 12  1  0  0  0  0
 10 13  1  0  0  0  0
 13 14  1  0  0  0  0
M  END
> <Outcome>
1

$$$$

  Mrv2220 06282313592D          

 17 16  0  0  0  0            999 V2000
    0.1105    0.4125    0.0000 O   0  0  0  0  0  0  0  0  0  0  0  0
    0.8250    0.0000    0.0000 C   0  0  0  0  0  0  0  0  0  0  0  0
    0.8250   -0.8250    0.0000 O   0  0  0  0  0  0  0  0  0  0  0  0
    1.5395    0.4125    0.0000 C   0  0  0  0  0  0  0  0  0  0  0  0
    2.2539    0.8250    0.0000 C   0  0  0  0  0  0  0  0  0  0  0  0
    2.9684    0.4125    0.0000 C   0  0  0  0  0  0  0  0  0  0  0  0
    2.9684   -0.4125    0.0000 O   0  0  0  0  0  0  0  0  0  0  0  0
    3.6829    0.8250    0.0000 O   0  0  0  0  0  0  0  0  0  0  0  0
    1.9520   -0.3020    0.0000 C   0  0  0  0  0  0  0  0  0  0  0  0
    1.5395   -1.0164    0.0000 C   0  0  0  0  0  0  0  0  0  0  0  0
    1.9520   -1.7309    0.0000 C   0  0  0  0  0  0  0  0  0  0  0  0
    2.7770   -1.7309    0.0000 O   0  0  0  0  0  0  0  0  0  0  0  0
    1.5395   -2.4454    0.0000 O   0  0  0  0  0  0  0  0  0  0  0  0
    1.1270    1.1270    0.0000 P   0  0  0  0  0  0  0  0  0  0  0  0
    1.8414    1.5395    0.0000 O   0  0  0  0  0  0  0  0  0  0  0  0
    0.4125    0.7145    0.0000 O   0  0  0  0  0  0  0  0  0  0  0  0
    0.7145    1.8414    0.0000 O   0  0  0  0  0  0  0  0  0  0  0  0
  1  2  1  0  0  0  0
  2  3  2  0  0  0  0
  2  4  1  0  0  0  0
  4  5  1  0  0  0  0
  5  6  1  0  0  0  0
  6  7  1  0  0  0  0
  6  8  2  0  0  0  0
  4  9  1  0  0  0  0
  9 10  1  0  0  0  0
 10 11  1  0  0  0  0
 11 12  1  0  0  0  0
 11 13  2  0  0  0  0
  4 14  1  0  0  0  0
 14 15  1  0  0  0  0
 14 16  1  0  0  0  0
 14 17  2  0  0  0  0
M  END
> <Outcome>
1

$$$$

  Mrv2220 06282313592D          

 23 22  0  0  0  0            999 V2000
   -1.6717    3.9849    0.0000 C   0  0  0  0  0  0  0  0  0  0  0  0
   -0.9572    3.5724    0.0000 C   0  0  0  0  0  0  0  0  0  0  0  0
   -0.2427    3.9849    0.0000 C   0  0  0  0  0  0  0  0  0  0  0  0
    0.4717    3.5724    0.0000 C   0  0  0  0  0  0  0  0  0  0  0  0
    1.1862    3.9849    0.0000 C   0  0  0  0  0  0  0  0  0  0  0  0
    1.9007    3.5724    0.0000 C   0  0  0  0  0  0  0  0  0  0  0  0
    2.6151    3.9849    0.0000 C   0  0  0  0  0  0  0  0  0  0  0  0
    3.3296    3.5724    0.0000 C   0  0  0  0  0  0  0  0  0  0  0  0
    4.0441    3.9849    0.0000 C   0  0  0  0  0  0  0  0  0  0  0  0
    4.7586    3.5724    0.0000 C   0  0  0  0  0  0  0  0  0  0  0  0
    5.4730    3.9849    0.0000 C   0  0  0  0  0  0  0  0  0  0  0  0
    6.1875    3.5724    0.0000 C   0  0  0  0  0  0  0  0  0  0  0  0
    6.9020    3.9849    0.0000 C   0  0  0  0  0  0  0  0  0  0  0  0
    7.6164    3.5724    0.0000 C   0  0  0  0  0  0  0  0  0  0  0  0
    8.3309    3.9849    0.0000 C   0  0  0  0  0  0  0  0  0  0  0  0
    9.0454    3.5724    0.0000 C   0  0  0  0  0  0  0  0  0  0  0  0
    9.7599    3.9849    0.0000 C   0  0  0  0  0  0  0  0  0  0  0  0
   10.4743    3.5724    0.0000 C   0  0  0  0  0  0  0  0  0  0  0  0
   11.1888    3.9849    0.0000 N   0  0  0  0  0  0  0  0  0  0  0  0
   11.9033    3.5724    0.0000 C   0  0  0  0  0  0  0  0  0  0  0  0
   12.6177    3.9849    0.0000 C   0  0  0  0  0  0  0  0  0  0  0  0
   13.3322    3.5724    0.0000 C   0  0  0  0  0  0  0  0  0  0  0  0
   14.0467    3.9849    0.0000 N   0  0  0  0  0  0  0  0  0  0  0  0
  1  2  1  0  0  0  0
  2  3  1  0  0  0  0
  3  4  1  0  0  0  0
  4  5  1  0  0  0  0
  5  6  1  0  0  0  0
  6  7  1  0  0  0  0
  7  8  1  0  0  0  0
  9  8  1  4  0  0  0
  9 10  2  0  0  0  0
 10 11  1  0  0  0  0
 11 12  1  0  0  0  0
 12 13  1  0  0  0  0
 13 14  1  0  0  0  0
 14 15  1  0  0  0  0
 15 16  1  0  0  0  0
 16 17  1  0  0  0  0
 17 18  1  0  0  0  0
 18 19  1  0  0  0  0
 19 20  1  0  0  0  0
 20 21  1  0  0  0  0
 21 22  1  0  0  0  0
 22 23  1  0  0  0  0
M  END
> <Outcome>
1

$$$$

  Mrv2220 06282313592D          

 17 16  0  0  0  0            999 V2000
    3.5211    2.8579    0.0000 C   0  0  0  0  0  0  0  0  0  0  0  0
    4.2355    3.2704    0.0000 C   0  0  0  0  0  0  0  0  0  0  0  0
    4.9500    2.8579    0.0000 C   0  0  0  0  0  0  0  0  0  0  0  0
    5.6645    3.2704    0.0000 C   0  0  0  0  0  0  0  0  0  0  0  0
    6.3789    2.8579    0.0000 C   0  0  0  0  0  0  0  0  0  0  0  0
    7.0934    3.2704    0.0000 C   0  0  0  0  0  0  0  0  0  0  0  0
    7.8079    2.8579    0.0000 C   0  0  0  0  0  0  0  0  0  0  0  0
    8.5224    3.2704    0.0000 C   0  0  0  0  0  0  0  0  0  0  0  0
    9.2368    2.8579    0.0000 C   0  0  0  0  0  0  0  0  0  0  0  0
    9.9513    3.2704    0.0000 C   0  0  0  0  0  0  0  0  0  0  0  0
   10.6658    2.8579    0.0000 C   0  0  0  0  0  0  0  0  0  0  0  0
   11.3802    3.2704    0.0000 C   0  0  0  0  0  0  0  0  0  0  0  0
   12.0947    2.8579    0.0000 O   0  0  0  0  0  0  0  0  0  0  0  0
   12.8092    3.2704    0.0000 P   0  0  0  0  0  0  0  0  0  0  0  0
   13.5237    3.6829    0.0000 O   0  0  0  0  0  0  0  0  0  0  0  0
   13.2217    2.5559    0.0000 O   0  0  0  0  0  0  0  0  0  0  0  0
   12.3967    3.9849    0.0000 O   0  0  0  0  0  0  0  0  0  0  0  0
  1  2  1  0  0  0  0
  2  3  1  0  0  0  0
  3  4  1  0  0  0  0
  4  5  1  0  0  0  0
  5  6  1  0  0  0  0
  6  7  1  0  0  0  0
  7  8  1  0  0  0  0
  8  9  1  0  0  0  0
  9 10  1  0  0  0  0
 10 11  1  0  0  0  0
 11 12  1  0  0  0  0
 12 13  1  0  0  0  0
 13 14  1  0  0  0  0
 14 15  1  0  0  0  0
 14 16  1  0  0  0  0
 14 17  2  0  0  0  0
M  END
> <Outcome>
1

$$$$

  Mrv2220 06282313592D          

  4  3  0  0  0  0            999 V2000
    1.6500   -1.4289    0.0000 C   0  0  0  0  0  0  0  0  0  0  0  0
    1.2375   -0.7145    0.0000 C   0  0  0  0  0  0  0  0  0  0  0  0
    0.8250    0.0000    0.0000 C   0  0  0  0  0  0  0  0  0  0  0  0
    0.0000    0.0000    0.0000 O   0  0  0  0  0  0  0  0  0  0  0  0
  1  2  3  0  0  0  0
  2  3  1  0  0  0  0
  3  4  1  0  0  0  0
M  END
> <Outcome>
1

$$$$

  Mrv2220 06282313592D          

 16 15  0  0  0  0            999 V2000
    4.7586    3.5724    0.0000 O   0  0  0  0  0  0  0  0  0  0  0  0
    5.4730    3.9849    0.0000 C   0  0  0  0  0  0  0  0  0  0  0  0
    5.4730    4.8099    0.0000 O   0  0  0  0  0  0  0  0  0  0  0  0
    6.1875    3.5724    0.0000 C   0  0  0  0  0  0  0  0  0  0  0  0
    6.9020    3.9849    0.0000 C   0  0  0  0  0  0  0  0  0  0  0  0
    7.6164    3.5724    0.0000 C   0  0  0  0  0  0  0  0  0  0  0  0
    8.3309    3.9849    0.0000 C   0  0  0  0  0  0  0  0  0  0  0  0
    9.0454    3.5724    0.0000 C   0  0  0  0  0  0  0  0  0  0  0  0
    9.7599    3.9849    0.0000 C   0  0  0  0  0  0  0  0  0  0  0  0
   10.4743    3.5724    0.0000 C   0  0  0  0  0  0  0  0  0  0  0  0
   11.1888    3.9849    0.0000 C   0  0  0  0  0  0  0  0  0  0  0  0
   11.9033    3.5724    0.0000 C   0  0  0  0  0  0  0  0  0  0  0  0
   12.6177    3.9849    0.0000 C   0  0  0  0  0  0  0  0  0  0  0  0
   13.3322    3.5724    0.0000 C   0  0  0  0  0  0  0  0  0  0  0  0
   14.0467    3.9849    0.0000 O   0  0  0  0  0  0  0  0  0  0  0  0
   13.3322    2.7474    0.0000 O   0  0  0  0  0  0  0  0  0  0  0  0
  1  2  1  0  0  0  0
  2  3  2  0  0  0  0
  2  4  1  0  0  0  0
  4  5  1  0  0  0  0
  5  6  1  0  0  0  0
  6  7  1  0  0  0  0
  7  8  1  0  0  0  0
  8  9  1  0  0  0  0
  9 10  1  0  0  0  0
 10 11  1  0  0  0  0
 11 12  1  0  0  0  0
 12 13  1  0  0  0  0
 13 14  1  0  0  0  0
 14 15  1  0  0  0  0
 14 16  2  0  0  0  0
M  END
> <Outcome>
1

$$$$

  Mrv2220 06282313592D          

  4  3  0  0  0  0            999 V2000
    2.0625   -0.7145    0.0000 C   0  0  0  0  0  0  0  0  0  0  0  0
    1.2375   -0.7145    0.0000 O   0  0  0  0  0  0  0  0  0  0  0  0
    0.8250   -0.0000    0.0000 C   0  0  0  0  0  0  0  0  0  0  0  0
    0.0000   -0.0000    0.0000 O   0  0  0  0  0  0  0  0  0  0  0  0
  1  2  1  0  0  0  0
  2  3  1  0  0  0  0
  3  4  2  0  0  0  0
M  END
> <Outcome>
1

$$$$

  Mrv2220 06282313592D          

 21 20  0  0  0  0            999 V2000
    1.9520   -0.5230    0.0000 C   0  0  0  0  0  0  0  0  0  0  0  0
    1.9520    0.3020    0.0000 O   0  0  0  0  0  0  0  0  0  0  0  0
    1.2375    0.7145    0.0000 Si  0  0  0  0  0  0  0  0  0  0  0  0
    0.5230    1.1270    0.0000 C   0  0  0  0  0  0  0  0  0  0  0  0
    0.5230    1.9520    0.0000 C   0  0  0  0  0  0  0  0  0  0  0  0
   -0.1914    2.3645    0.0000 C   0  0  0  0  0  0  0  0  0  0  0  0
   -0.1914    3.1895    0.0000 N   0  0  0  0  0  0  0  0  0  0  0  0
   -0.9059    3.6020    0.0000 C   0  0  0  0  0  0  0  0  0  0  0  0
   -0.9059    4.4270    0.0000 C   0  0  0  0  0  0  0  0  0  0  0  0
   -1.6204    4.8395    0.0000 C   0  0  0  0  0  0  0  0  0  0  0  0
   -1.6204    5.6645    0.0000 Si  0  0  0  0  0  0  0  0  0  0  0  0
   -1.6204    6.4895    0.0000 O   0  0  0  0  0  0  0  0  0  0  0  0
   -2.3349    6.9020    0.0000 C   0  0  0  0  0  0  0  0  0  0  0  0
   -0.7954    5.6645    0.0000 O   0  0  0  0  0  0  0  0  0  0  0  0
   -0.3829    6.3790    0.0000 C   0  0  0  0  0  0  0  0  0  0  0  0
   -2.4454    5.6645    0.0000 O   0  0  0  0  0  0  0  0  0  0  0  0
   -2.8579    6.3790    0.0000 C   0  0  0  0  0  0  0  0  0  0  0  0
    1.6500    1.4290    0.0000 O   0  0  0  0  0  0  0  0  0  0  0  0
    1.2375    2.1434    0.0000 C   0  0  0  0  0  0  0  0  0  0  0  0
    0.8250    0.0000    0.0000 O   0  0  0  0  0  0  0  0  0  0  0  0
   -0.0000    0.0000    0.0000 C   0  0  0  0  0  0  0  0  0  0  0  0
  1  2  1  0  0  0  0
  2  3  1  0  0  0  0
  3  4  1  0  0  0  0
  4  5  1  0  0  0  0
  5  6  1  0  0  0  0
  6  7  1  0  0  0  0
  7  8  1  0  0  0  0
  8  9  1  0  0  0  0
  9 10  1  0  0  0  0
 10 11  1  0  0  0  0
 11 12  1  0  0  0  0
 12 13  1  0  0  0  0
 11 14  1  0  0  0  0
 14 15  1  0  0  0  0
 11 16  1  0  0  0  0
 16 17  1  0  0  0  0
  3 18  1  0  0  0  0
 18 19  1  0  0  0  0
  3 20  1  0  0  0  0
 20 21  1  0  0  0  0
M  END
> <Outcome>
1

$$$$

  Mrv2220 06282313592D          

 10  9  0  0  0  0            999 V2000
   -1.6204    0.7145    0.0000 C   0  0  0  0  0  0  0  0  0  0  0  0
   -0.9059    1.1270    0.0000 C   0  0  0  0  0  0  0  0  0  0  0  0
   -0.9059    1.9520    0.0000 C   0  0  0  0  0  0  0  0  0  0  0  0
   -0.1914    0.7145    0.0000 C   0  0  0  0  0  0  0  0  0  0  0  0
    0.5230    1.1270    0.0000 C   0  0  0  0  0  0  0  0  0  0  0  0
    1.2375    0.7145    0.0000 C   0  0  0  0  0  0  0  0  0  0  0  0
    1.9520    1.1270    0.0000 C   0  0  0  0  0  0  0  0  0  0  0  0
    1.9520    1.9520    0.0000 C   0  0  0  0  0  0  0  0  0  0  0  0
    2.6664    0.7145    0.0000 C   0  0  0  0  0  0  0  0  0  0  0  0
    3.3809    1.1270    0.0000 C   0  0  0  0  0  0  0  0  0  0  0  0
  1  2  1  0  0  0  0
  2  3  1  0  0  0  0
  2  4  2  0  0  0  0
  4  5  1  0  0  0  0
  5  6  1  0  0  0  0
  6  7  1  0  0  0  0
  7  8  2  0  0  0  0
  7  9  1  0  0  0  0
  9 10  2  0  0  0  0
M  END
> <Outcome>
1

$$$$

  Mrv2220 06282313592D          

  7  6  0  0  0  0            999 V2000
    1.2375    2.1434    0.0000 C   0  0  0  0  0  0  0  0  0  0  0  0
    0.8250    1.4289    0.0000 C   0  0  0  0  0  0  0  0  0  0  0  0
   -0.0000    1.4289    0.0000 C   0  0  0  0  0  0  0  0  0  0  0  0
    1.2375    0.7145    0.0000 N   0  0  0  0  0  0  0  0  0  0  0  0
    0.8250   -0.0000    0.0000 C   0  0  0  0  0  0  0  0  0  0  0  0
    1.2375   -0.7145    0.0000 C   0  0  0  0  0  0  0  0  0  0  0  0
    0.0000   -0.0000    0.0000 C   0  0  0  0  0  0  0  0  0  0  0  0
  1  2  1  0  0  0  0
  2  3  1  0  0  0  0
  2  4  1  0  0  0  0
  4  5  1  0  0  0  0
  5  6  1  0  0  0  0
  5  7  1  0  0  0  0
M  END
> <Outcome>
1

$$$$

  Mrv2220 06282313592D          

  6  5  0  0  0  0            999 V2000
    2.4750   -1.4289    0.0000 C   0  0  0  0  0  0  0  0  0  0  0  0
    2.0625   -0.7145    0.0000 N   0  0  0  0  0  0  0  0  0  0  0  0
    2.4750   -0.0000    0.0000 C   0  0  0  0  0  0  0  0  0  0  0  0
    1.2375   -0.7145    0.0000 C   0  0  0  0  0  0  0  0  0  0  0  0
    0.8250   -0.0000    0.0000 C   0  0  0  0  0  0  0  0  0  0  0  0
    0.0000   -0.0000    0.0000 O   0  0  0  0  0  0  0  0  0  0  0  0
  1  2  1  0  0  0  0
  2  3  1  0  0  0  0
  2  4  1  0  0  0  0
  4  5  1  0  0  0  0
  5  6  1  0  0  0  0
M  END
> <Outcome>
1

$$$$

  Mrv2220 06282313592D          

 18 20  0  0  0  0            999 V2000
    0.8838    1.7068    0.0000 O   0  0  0  0  0  0  0  0  0  0  0  0
    1.1387    0.9221    0.0000 C   0  0  0  0  0  0  0  0  0  0  0  0
    1.9233    0.6672    0.0000 C   0  0  0  0  0  0  0  0  0  0  0  0
    2.6378    1.0797    0.0000 C   0  0  0  0  0  0  0  0  0  0  0  0
    3.3523    0.6672    0.0000 C   0  0  0  0  0  0  0  0  0  0  0  0
    3.3523   -0.1578    0.0000 C   0  0  0  0  0  0  0  0  0  0  0  0
    2.6378   -0.5703    0.0000 C   0  0  0  0  0  0  0  0  0  0  0  0
    1.9233   -0.1578    0.0000 C   0  0  0  0  0  0  0  0  0  0  0  0
    1.1387   -0.4127    0.0000 C   0  0  0  0  0  0  0  0  0  0  0  0
    0.8838   -1.1974    0.0000 O   0  0  0  0  0  0  0  0  0  0  0  0
    0.6538    0.2547    0.0000 N   0  0  0  0  0  0  0  0  0  0  0  0
   -0.1712    0.2547    0.0000 S   0  0  0  0  0  0  0  0  0  0  0  0
   -0.5837   -0.4598    0.0000 C   0  0  0  0  0  0  0  0  0  0  0  0
   -1.4087   -0.4598    0.0000 C   0  0  0  0  0  0  0  0  0  0  0  0
   -1.8212   -1.1742    0.0000 C   0  0  0  0  0  0  0  0  0  0  0  0
   -1.4087   -1.8887    0.0000 C   0  0  0  0  0  0  0  0  0  0  0  0
   -0.5837   -1.8887    0.0000 C   0  0  0  0  0  0  0  0  0  0  0  0
   -0.1712   -1.1742    0.0000 C   0  0  0  0  0  0  0  0  0  0  0  0
  1  2  2  0  0  0  0
  3  2  1  0  0  0  0
  3  4  2  0  0  0  0
  4  5  1  0  0  0  0
  5  6  2  0  0  0  0
  6  7  1  0  0  0  0
  7  8  2  0  0  0  0
  8  3  1  0  0  0  0
  9  8  1  0  0  0  0
  9 10  2  0  0  0  0
 11  9  1  0  0  0  0
  2 11  1  0  0  0  0
 11 12  1  0  0  0  0
 12 13  1  0  0  0  0
 14 13  1  0  0  0  0
 15 14  1  0  0  0  0
 16 15  1  0  0  0  0
 17 16  1  0  0  0  0
 18 17  1  0  0  0  0
 13 18  1  0  0  0  0
M  END
> <Outcome>
1

$$$$

  Mrv2220 06282313592D          

 23 22  0  0  0  0            999 V2000
    7.2336    5.0013    0.0000 C   0  0  0  0  0  0  0  0  0  0  0  0
    7.9480    5.4138    0.0000 C   0  0  0  0  0  0  0  0  0  0  0  0
    8.6625    5.0013    0.0000 C   0  0  0  0  0  0  0  0  0  0  0  0
    9.3770    5.4138    0.0000 C   0  0  0  0  0  0  0  0  0  0  0  0
   10.0914    5.0013    0.0000 C   0  0  0  0  0  0  0  0  0  0  0  0
   10.8059    5.4138    0.0000 C   0  0  0  0  0  0  0  0  0  0  0  0
   11.5204    5.0013    0.0000 C   0  0  0  0  0  0  0  0  0  0  0  0
   12.2349    5.4138    0.0000 C   0  0  0  0  0  0  0  0  0  0  0  0
   12.9493    5.0013    0.0000 C   0  0  0  0  0  0  0  0  0  0  0  0
   13.6638    5.4138    0.0000 C   0  0  0  0  0  0  0  0  0  0  0  0
   14.3783    5.0013    0.0000 C   0  0  0  0  0  0  0  0  0  0  0  0
   15.0927    5.4138    0.0000 C   0  0  0  0  0  0  0  0  0  0  0  0
   15.8072    5.0013    0.0000 C   0  0  0  0  0  0  0  0  0  0  0  0
   16.5217    5.4138    0.0000 C   0  0  0  0  0  0  0  0  0  0  0  0
   17.2362    5.0013    0.0000 C   0  0  0  0  0  0  0  0  0  0  0  0
   17.9506    5.4138    0.0000 C   0  0  0  0  0  0  0  0  0  0  0  0
   18.6651    5.0013    0.0000 C   0  0  0  0  0  0  0  0  0  0  0  0
   19.3796    5.4138    0.0000 C   0  0  0  0  0  0  0  0  0  0  0  0
   20.0940    5.0013    0.0000 O   0  0  0  0  0  0  0  0  0  0  0  0
   20.8085    5.4138    0.0000 P   0  0  0  0  0  0  0  0  0  0  0  0
   21.5230    5.8263    0.0000 O   0  0  0  0  0  0  0  0  0  0  0  0
   21.2210    4.6993    0.0000 O   0  0  0  0  0  0  0  0  0  0  0  0
   20.3960    6.1283    0.0000 O   0  0  0  0  0  0  0  0  0  0  0  0
  1  2  1  0  0  0  0
  2  3  1  0  0  0  0
  3  4  1  0  0  0  0
  4  5  1  0  0  0  0
  5  6  1  0  0  0  0
  6  7  1  0  0  0  0
  7  8  1  0  0  0  0
  8  9  1  0  0  0  0
  9 10  1  0  0  0  0
 10 11  1  0  0  0  0
 11 12  1  0  0  0  0
 12 13  1  0  0  0  0
 13 14  1  0  0  0  0
 14 15  1  0  0  0  0
 15 16  1  0  0  0  0
 16 17  1  0  0  0  0
 17 18  1  0  0  0  0
 18 19  1  0  0  0  0
 19 20  1  0  0  0  0
 20 21  1  0  0  0  0
 20 22  1  0  0  0  0
 20 23  2  0  0  0  0
M  END
> <Outcome>
1

$$$$

  Mrv2220 06282313592D          

 34 37  0  0  0  0            999 V2000
   -0.0693   -7.6502    0.0000 C   0  0  0  0  0  0  0  0  0  0  0  0
    0.6452   -7.2377    0.0000 C   0  0  0  0  0  0  0  0  0  0  0  0
    1.3596   -7.6502    0.0000 C   0  0  0  0  0  0  0  0  0  0  0  0
    2.0741   -7.2377    0.0000 C   0  0  0  0  0  0  0  0  0  0  0  0
    2.0741   -6.4127    0.0000 C   0  0  0  0  0  0  0  0  0  0  0  0
    1.3596   -6.0002    0.0000 C   0  0  0  0  0  0  0  0  0  0  0  0
    1.8899   -5.3682    0.0000 C   0  0  0  0  0  0  0  0  0  0  0  0
    0.8293   -5.3682    0.0000 C   0  0  0  0  0  0  0  0  0  0  0  0
    0.6452   -6.4127    0.0000 C   0  0  0  0  0  0  0  0  0  0  0  0
   -0.0693   -6.0002    0.0000 C   0  0  0  0  0  0  0  0  0  0  0  0
   -0.0693   -5.1752    0.0000 C   0  0  0  0  0  0  0  0  0  0  0  0
   -0.7838   -4.7627    0.0000 C   0  0  0  0  0  0  0  0  0  0  0  0
   -1.4983   -5.1752    0.0000 C   0  0  0  0  0  0  0  0  0  0  0  0
   -0.7838   -3.9377    0.0000 C   0  0  0  0  0  0  0  0  0  0  0  0
   -0.0693   -3.5252    0.0000 C   0  0  0  0  0  0  0  0  0  0  0  0
   -0.0693   -2.7002    0.0000 P   0  0  0  0  0  0  0  0  0  0  0  0
   -0.0693   -1.8752    0.0000 C   0  0  0  0  0  0  0  0  0  0  0  0
    0.6452   -1.4627    0.0000 C   0  0  0  0  0  0  0  0  0  0  0  0
    0.6452   -0.6377    0.0000 C   0  0  0  0  0  0  0  0  0  0  0  0
   -0.0693   -0.2252    0.0000 C   0  0  0  0  0  0  0  0  0  0  0  0
   -0.7838   -0.6377    0.0000 C   0  0  0  0  0  0  0  0  0  0  0  0
   -0.7838   -1.4627    0.0000 C   0  0  0  0  0  0  0  0  0  0  0  0
    0.7557   -2.7002    0.0000 C   0  0  0  0  0  0  0  0  0  0  0  0
    1.1682   -3.4146    0.0000 C   0  0  0  0  0  0  0  0  0  0  0  0
    1.9932   -3.4146    0.0000 C   0  0  0  0  0  0  0  0  0  0  0  0
    2.4057   -2.7002    0.0000 C   0  0  0  0  0  0  0  0  0  0  0  0
    1.9932   -1.9857    0.0000 C   0  0  0  0  0  0  0  0  0  0  0  0
    1.1682   -1.9857    0.0000 C   0  0  0  0  0  0  0  0  0  0  0  0
   -0.8943   -2.7002    0.0000 C   0  0  0  0  0  0  0  0  0  0  0  0
   -1.3068   -1.9857    0.0000 C   0  0  0  0  0  0  0  0  0  0  0  0
   -2.1318   -1.9857    0.0000 C   0  0  0  0  0  0  0  0  0  0  0  0
   -2.5443   -2.7002    0.0000 C   0  0  0  0  0  0  0  0  0  0  0  0
   -2.1318   -3.4146    0.0000 C   0  0  0  0  0  0  0  0  0  0  0  0
   -1.3068   -3.4146    0.0000 C   0  0  0  0  0  0  0  0  0  0  0  0
  1  2  1  0  0  0  0
  3  2  1  0  0  0  0
  4  3  1  0  0  0  0
  5  4  1  0  0  0  0
  6  5  1  0  0  0  0
  6  7  1  0  0  0  0
  6  8  1  0  0  0  0
  9  6  1  0  0  0  0
  2  9  2  0  0  0  0
 10  9  1  4  0  0  0
 10 11  2  0  0  0  0
 11 12  1  0  0  0  0
 12 13  1  0  0  0  0
 12 14  2  0  0  0  0
 14 15  1  4  0  0  0
 15 16  1  0  0  0  0
 16 17  1  0  0  0  0
 18 17  1  0  0  0  0
 19 18  2  0  0  0  0
 20 19  1  0  0  0  0
 21 20  2  0  0  0  0
 22 21  1  0  0  0  0
 17 22  2  0  0  0  0
 16 23  1  0  0  0  0
 24 23  1  0  0  0  0
 25 24  2  0  0  0  0
 26 25  1  0  0  0  0
 27 26  2  0  0  0  0
 28 27  1  0  0  0  0
 23 28  2  0  0  0  0
 16 29  1  0  0  0  0
 30 29  1  0  0  0  0
 31 30  2  0  0  0  0
 32 31  1  0  0  0  0
 33 32  2  0  0  0  0
 34 33  1  0  0  0  0
 29 34  2  0  0  0  0
M  END
> <Outcome>
1

$$$$

  Mrv2220 06282313592D          

 28 29  0  0  0  0            999 V2000
    1.2448   -7.2320    0.0000 C   0  0  0  0  0  0  0  0  0  0  0  0
    0.7145   -6.6000    0.0000 C   0  0  0  0  0  0  0  0  0  0  0  0
    0.1842   -7.2320    0.0000 C   0  0  0  0  0  0  0  0  0  0  0  0
    1.4289   -6.1875    0.0000 C   0  0  0  0  0  0  0  0  0  0  0  0
    1.4289   -5.3625    0.0000 C   0  0  0  0  0  0  0  0  0  0  0  0
    2.1434   -4.9500    0.0000 N   0  0  0  0  0  0  0  0  0  0  0  0
    2.8579   -5.3625    0.0000 C   0  0  0  0  0  0  0  0  0  0  0  0
    3.5724   -4.9500    0.0000 C   0  0  0  0  0  0  0  0  0  0  0  0
    4.2868   -5.3625    0.0000 C   0  0  0  0  0  0  0  0  0  0  0  0
    5.0013   -4.9500    0.0000 C   0  0  0  0  0  0  0  0  0  0  0  0
    5.7158   -5.3625    0.0000 C   0  0  0  0  0  0  0  0  0  0  0  0
    6.4302   -4.9500    0.0000 C   0  0  0  0  0  0  0  0  0  0  0  0
    7.1447   -5.3625    0.0000 N   0  0  0  0  0  0  0  0  0  0  0  0
    7.8592   -4.9500    0.0000 C   0  0  0  0  0  0  0  0  0  0  0  0
    8.5737   -5.3625    0.0000 C   0  0  0  0  0  0  0  0  0  0  0  0
    9.2881   -4.9500    0.0000 C   0  0  0  0  0  0  0  0  0  0  0  0
    9.5703   -5.7252    0.0000 C   0  0  0  0  0  0  0  0  0  0  0  0
   10.1006   -4.8067    0.0000 C   0  0  0  0  0  0  0  0  0  0  0  0
    9.2881   -4.1250    0.0000 N   0  0  0  0  0  0  0  0  0  0  0  0
    8.5737   -3.7125    0.0000 C   0  0  0  0  0  0  0  0  0  0  0  0
    9.1040   -3.0805    0.0000 C   0  0  0  0  0  0  0  0  0  0  0  0
    8.0434   -3.0805    0.0000 C   0  0  0  0  0  0  0  0  0  0  0  0
    7.8592   -4.1250    0.0000 C   0  0  0  0  0  0  0  0  0  0  0  0
    0.7145   -4.9500    0.0000 C   0  0  0  0  0  0  0  0  0  0  0  0
    0.0000   -5.3625    0.0000 C   0  0  0  0  0  0  0  0  0  0  0  0
   -0.2822   -4.5873    0.0000 C   0  0  0  0  0  0  0  0  0  0  0  0
   -0.8125   -5.5058    0.0000 C   0  0  0  0  0  0  0  0  0  0  0  0
    0.0000   -6.1875    0.0000 N   0  0  0  0  0  0  0  0  0  0  0  0
  1  2  1  0  0  0  0
  2  3  1  0  0  0  0
  4  2  1  0  0  0  0
  5  4  1  0  0  0  0
  5  6  1  0  0  0  0
  6  7  1  0  0  0  0
  7  8  1  0  0  0  0
  8  9  1  0  0  0  0
  9 10  1  0  0  0  0
 10 11  1  0  0  0  0
 11 12  1  0  0  0  0
 12 13  1  0  0  0  0
 13 14  1  0  0  0  0
 15 14  1  0  0  0  0
 16 15  1  0  0  0  0
 16 17  1  0  0  0  0
 16 18  1  0  0  0  0
 19 16  1  0  0  0  0
 20 19  1  0  0  0  0
 20 21  1  0  0  0  0
 20 22  1  0  0  0  0
 23 20  1  0  0  0  0
 14 23  1  0  0  0  0
 24  5  1  0  0  0  0
 25 24  1  0  0  0  0
 25 26  1  0  0  0  0
 25 27  1  0  0  0  0
 28 25  1  0  0  0  0
  2 28  1  0  0  0  0
M  END
> <Outcome>
1

$$$$

  Mrv2220 06282313592D          

 12 11  0  0  0  0            999 V2000
    5.8559    3.3809    0.0000 C   0  0  0  0  0  0  0  0  0  0  0  0
    5.8559    2.5559    0.0000 N   0  0  0  0  0  0  0  0  0  0  0  0
    5.1414    2.1434    0.0000 C   0  0  0  0  0  0  0  0  0  0  0  0
    4.4270    2.5559    0.0000 C   0  0  0  0  0  0  0  0  0  0  0  0
    3.7125    2.1434    0.0000 N   0  0  0  0  0  0  0  0  0  0  0  0
    2.9980    2.5559    0.0000 C   0  0  0  0  0  0  0  0  0  0  0  0
    3.7125    1.3184    0.0000 C   0  0  0  0  0  0  0  0  0  0  0  0
    6.5704    2.1434    0.0000 C   0  0  0  0  0  0  0  0  0  0  0  0
    7.2849    2.5559    0.0000 C   0  0  0  0  0  0  0  0  0  0  0  0
    7.9993    2.1434    0.0000 N   0  0  0  0  0  0  0  0  0  0  0  0
    8.7138    2.5559    0.0000 C   0  0  0  0  0  0  0  0  0  0  0  0
    7.9993    1.3184    0.0000 C   0  0  0  0  0  0  0  0  0  0  0  0
  1  2  1  0  0  0  0
  2  3  1  0  0  0  0
  3  4  1  0  0  0  0
  4  5  1  0  0  0  0
  5  6  1  0  0  0  0
  5  7  1  0  0  0  0
  2  8  1  0  0  0  0
  8  9  1  0  0  0  0
  9 10  1  0  0  0  0
 10 11  1  0  0  0  0
 10 12  1  0  0  0  0
M  END
> <Outcome>
1

$$$$

  Mrv2220 06282313592D          

  8  8  0  0  0  0            999 V2000
   -0.3106   -1.3137    0.0000 C   0  0  0  0  0  0  0  0  0  0  0  0
    0.1743   -0.6463    0.0000 C   0  0  0  0  0  0  0  0  0  0  0  0
    0.9993   -0.6463    0.0000 C   0  0  0  0  0  0  0  0  0  0  0  0
    1.2543    0.1383    0.0000 N   0  0  0  0  0  0  0  0  0  0  0  0
    0.5868    0.6233    0.0000 C   0  0  0  0  0  0  0  0  0  0  0  0
    0.5868    1.4483    0.0000 C   0  0  0  0  0  0  0  0  0  0  0  0
   -0.1276    1.8608    0.0000 C   0  0  0  0  0  0  0  0  0  0  0  0
   -0.0806    0.1383    0.0000 N   0  0  0  0  0  0  0  0  0  0  0  0
  1  2  1  0  0  0  0
  3  2  2  0  0  0  0
  4  3  1  0  0  0  0
  5  4  2  0  0  0  0
  5  6  1  0  0  0  0
  6  7  1  0  0  0  0
  8  5  1  0  0  0  0
  2  8  1  0  0  0  0
M  END
> <Outcome>
1

$$$$

  Mrv2220 06282313592D          

 12 12  0  0  0  0            999 V2000
    2.1434   -1.2375    0.0000 C   0  0  0  0  0  0  0  0  0  0  0  0
    2.1434   -0.4125    0.0000 C   0  0  0  0  0  0  0  0  0  0  0  0
    2.8579   -0.0000    0.0000 C   0  0  0  0  0  0  0  0  0  0  0  0
    1.4289   -0.0000    0.0000 C   0  0  0  0  0  0  0  0  0  0  0  0
    1.4289    0.8250    0.0000 C   0  0  0  0  0  0  0  0  0  0  0  0
    0.7145    1.2375    0.0000 C   0  0  0  0  0  0  0  0  0  0  0  0
    0.7145    2.0625    0.0000 C   0  0  0  0  0  0  0  0  0  0  0  0
   -0.0000    2.4750    0.0000 C   0  0  0  0  0  0  0  0  0  0  0  0
    1.4289    2.4750    0.0000 C   0  0  0  0  0  0  0  0  0  0  0  0
   -0.0000    0.8250    0.0000 C   0  0  0  0  0  0  0  0  0  0  0  0
   -0.0000    0.0000    0.0000 C   0  0  0  0  0  0  0  0  0  0  0  0
    0.7145   -0.4125    0.0000 C   0  0  0  0  0  0  0  0  0  0  0  0
  1  2  1  0  0  0  0
  2  3  1  0  0  0  0
  2  4  1  0  0  0  0
  5  4  1  0  0  0  0
  6  5  2  0  0  0  0
  6  7  1  0  0  0  0
  7  8  1  0  0  0  0
  7  9  1  0  0  0  0
 10  6  1  0  0  0  0
 11 10  2  0  0  0  0
 12 11  1  0  0  0  0
  4 12  2  0  0  0  0
M  END
> <Outcome>
1

$$$$

  Mrv2220 06282313592D          

  8  8  0  0  0  0            999 V2000
   -0.9678    1.3657    0.0000 C   0  0  0  0  0  0  0  0  0  0  0  0
   -0.1709    1.5792    0.0000 C   0  0  0  0  0  0  0  0  0  0  0  0
    0.4125    0.9959    0.0000 C   0  0  0  0  0  0  0  0  0  0  0  0
    0.9959    1.5792    0.0000 C   0  0  0  0  0  0  0  0  0  0  0  0
    0.7823    2.3761    0.0000 O   0  0  0  0  0  0  0  0  0  0  0  0
   -0.1709    0.4125    0.0000 C   0  0  0  0  0  0  0  0  0  0  0  0
    0.4125   -0.1709    0.0000 O   0  0  0  0  0  0  0  0  0  0  0  0
    0.9959    0.4125    0.0000 C   0  0  0  0  0  0  0  0  0  0  0  0
  1  2  1  0  0  0  0
  2  3  1  0  0  0  0
  3  4  1  0  0  0  0
  4  5  1  0  0  0  0
  6  3  1  0  0  0  0
  7  6  1  0  0  0  0
  8  7  1  0  0  0  0
  3  8  1  0  0  0  0
M  END
> <Outcome>
1

$$$$

  Mrv2220 06282313592D          

 12 11  0  0  0  0            999 V2000
   -1.3184   -3.7125    0.0000 C   0  0  0  0  0  0  0  0  0  0  0  0
   -0.6039   -3.3000    0.0000 C   0  0  0  0  0  0  0  0  0  0  0  0
    0.1105   -3.7125    0.0000 C   0  0  0  0  0  0  0  0  0  0  0  0
   -0.6039   -2.4750    0.0000 C   0  0  0  0  0  0  0  0  0  0  0  0
   -1.3184   -2.0625    0.0000 O   0  0  0  0  0  0  0  0  0  0  0  0
    0.1105   -2.0625    0.0000 O   0  0  0  0  0  0  0  0  0  0  0  0
    0.1105   -1.2375    0.0000 C   0  0  0  0  0  0  0  0  0  0  0  0
    0.8250   -0.8250    0.0000 C   0  0  0  0  0  0  0  0  0  0  0  0
    0.8250    0.0000    0.0000 N   0  3  0  0  0  0  0  0  0  0  0  0
    0.8250    0.8250    0.0000 C   0  0  0  0  0  0  0  0  0  0  0  0
    1.6500   -0.0000    0.0000 C   0  0  0  0  0  0  0  0  0  0  0  0
    0.0000    0.0000    0.0000 C   0  0  0  0  0  0  0  0  0  0  0  0
  1  2  1  0  0  0  0
  2  3  2  0  0  0  0
  2  4  1  0  0  0  0
  4  5  2  0  0  0  0
  4  6  1  0  0  0  0
  6  7  1  0  0  0  0
  7  8  1  0  0  0  0
  8  9  1  0  0  0  0
  9 10  1  0  0  0  0
  9 11  1  0  0  0  0
  9 12  1  0  0  0  0
M  CHG  1   9   1
M  END
> <Outcome>
1

$$$$

  Mrv2220 06282313592D          

 59 60  0  0  0  0            999 V2000
   -3.5578   -1.8730    0.0000 C   0  0  0  0  0  0  0  0  0  0  0  0
   -3.8127   -2.6577    0.0000 C   0  0  0  0  0  0  0  0  0  0  0  0
   -3.2607   -3.2708    0.0000 O   0  0  0  0  0  0  0  0  0  0  0  0
   -4.6197   -2.8292    0.0000 O   0  0  0  0  0  0  0  0  0  0  0  0
   -4.8746   -3.6138    0.0000 C   0  0  0  0  0  0  0  0  0  0  0  0
   -4.3226   -4.2269    0.0000 C   0  0  0  0  0  0  0  0  0  0  0  0
   -4.9900   -4.7118    0.0000 O   0  0  0  0  0  0  0  0  0  0  0  0
   -5.7437   -4.3763    0.0000 C   0  0  0  0  0  0  0  0  0  0  0  0
   -5.8299   -3.5558    0.0000 O   0  0  0  0  0  0  0  0  0  0  0  0
   -6.5836   -3.2202    0.0000 C   0  0  0  0  0  0  0  0  0  0  0  0
   -6.6698   -2.3998    0.0000 C   0  0  0  0  0  0  0  0  0  0  0  0
   -6.0024   -1.9148    0.0000 O   0  0  0  0  0  0  0  0  0  0  0  0
   -6.0886   -1.0944    0.0000 C   0  0  0  0  0  0  0  0  0  0  0  0
   -5.4212   -0.6094    0.0000 C   0  0  0  0  0  0  0  0  0  0  0  0
   -6.8423   -0.7588    0.0000 O   0  0  0  0  0  0  0  0  0  0  0  0
   -7.2510   -3.7052    0.0000 C   0  0  0  0  0  0  0  0  0  0  0  0
   -8.0047   -3.3696    0.0000 O   0  0  0  0  0  0  0  0  0  0  0  0
   -8.0910   -2.5491    0.0000 C   0  0  0  0  0  0  0  0  0  0  0  0
   -7.4235   -2.0642    0.0000 O   0  0  0  0  0  0  0  0  0  0  0  0
   -8.8446   -2.2136    0.0000 C   0  0  0  0  0  0  0  0  0  0  0  0
   -9.5121   -2.6985    0.0000 C   0  0  0  0  0  0  0  0  0  0  0  0
   -8.9309   -1.3931    0.0000 C   0  0  0  0  0  0  0  0  0  0  0  0
   -7.1648   -4.5256    0.0000 C   0  0  0  0  0  0  0  0  0  0  0  0
   -7.8323   -5.0106    0.0000 O   0  0  0  0  0  0  0  0  0  0  0  0
   -7.7460   -5.8310    0.0000 C   0  0  0  0  0  0  0  0  0  0  0  0
   -6.9923   -6.1666    0.0000 O   0  0  0  0  0  0  0  0  0  0  0  0
   -8.4135   -6.3160    0.0000 C   0  0  0  0  0  0  0  0  0  0  0  0
   -8.3272   -7.1364    0.0000 C   0  0  0  0  0  0  0  0  0  0  0  0
   -9.1671   -5.9804    0.0000 C   0  0  0  0  0  0  0  0  0  0  0  0
   -6.4111   -4.8612    0.0000 C   0  0  0  0  0  0  0  0  0  0  0  0
   -6.3249   -5.6817    0.0000 O   0  0  0  0  0  0  0  0  0  0  0  0
   -5.5712   -6.0172    0.0000 C   0  0  0  0  0  0  0  0  0  0  0  0
   -4.9038   -5.5323    0.0000 O   0  0  0  0  0  0  0  0  0  0  0  0
   -5.4850   -6.8377    0.0000 C   0  0  0  0  0  0  0  0  0  0  0  0
   -4.7313   -7.1733    0.0000 C   0  0  0  0  0  0  0  0  0  0  0  0
   -6.1524   -7.3226    0.0000 C   0  0  0  0  0  0  0  0  0  0  0  0
   -3.7706   -3.6138    0.0000 O   0  0  0  0  0  0  0  0  0  0  0  0
   -3.0169   -3.9494    0.0000 C   0  0  0  0  0  0  0  0  0  0  0  0
   -2.3024   -3.5369    0.0000 C   0  0  0  0  0  0  0  0  0  0  0  0
   -1.5879   -3.9494    0.0000 O   0  0  0  0  0  0  0  0  0  0  0  0
   -0.8735   -3.5369    0.0000 C   0  0  0  0  0  0  0  0  0  0  0  0
   -0.8735   -2.7119    0.0000 O   0  0  0  0  0  0  0  0  0  0  0  0
   -0.1590   -3.9494    0.0000 C   0  0  0  0  0  0  0  0  0  0  0  0
    0.5555   -3.5369    0.0000 C   0  0  0  0  0  0  0  0  0  0  0  0
   -0.1590   -4.7744    0.0000 C   0  0  0  0  0  0  0  0  0  0  0  0
   -3.1031   -4.7699    0.0000 C   0  0  0  0  0  0  0  0  0  0  0  0
   -2.4900   -5.3219    0.0000 O   0  0  0  0  0  0  0  0  0  0  0  0
   -1.7054   -5.0669    0.0000 C   0  0  0  0  0  0  0  0  0  0  0  0
   -1.5339   -4.2600    0.0000 O   0  0  0  0  0  0  0  0  0  0  0  0
   -1.0923   -5.6190    0.0000 C   0  0  0  0  0  0  0  0  0  0  0  0
   -0.3077   -5.3640    0.0000 C   0  0  0  0  0  0  0  0  0  0  0  0
   -1.2638   -6.4260    0.0000 C   0  0  0  0  0  0  0  0  0  0  0  0
   -3.9101   -4.9414    0.0000 C   0  0  0  0  0  0  0  0  0  0  0  0
   -4.2456   -5.6951    0.0000 O   0  0  0  0  0  0  0  0  0  0  0  0
   -3.7607   -6.3625    0.0000 C   0  0  0  0  0  0  0  0  0  0  0  0
   -4.0963   -7.1162    0.0000 O   0  0  0  0  0  0  0  0  0  0  0  0
   -2.9402   -6.2763    0.0000 C   0  0  0  0  0  0  0  0  0  0  0  0
   -2.3882   -5.6632    0.0000 C   0  0  0  0  0  0  0  0  0  0  0  0
   -2.4553   -6.9437    0.0000 C   0  0  0  0  0  0  0  0  0  0  0  0
  1  2  1  0  0  0  0
  2  3  2  0  0  0  0
  2  4  1  0  0  0  0
  4  5  1  0  0  0  0
  5  6  1  0  0  0  0
  6  7  1  0  0  0  0
  7  8  1  0  0  0  0
  9  8  1  0  0  0  0
 10  9  1  0  0  0  0
 10 11  1  0  0  0  0
 11 12  1  0  0  0  0
 12 13  1  0  0  0  0
 13 14  1  0  0  0  0
 13 15  2  0  0  0  0
 16 10  1  0  0  0  0
 16 17  1  0  0  0  0
 17 18  1  0  0  0  0
 18 19  2  0  0  0  0
 18 20  1  0  0  0  0
 20 21  1  0  0  0  0
 20 22  1  0  0  0  0
 23 16  1  0  0  0  0
 23 24  1  0  0  0  0
 24 25  1  0  0  0  0
 25 26  2  0  0  0  0
 25 27  1  0  0  0  0
 27 28  1  0  0  0  0
 27 29  1  0  0  0  0
 30 23  1  0  0  0  0
  8 30  1  0  0  0  0
 30 31  1  0  0  0  0
 31 32  1  0  0  0  0
 32 33  2  0  0  0  0
 32 34  1  0  0  0  0
 34 35  1  0  0  0  0
 34 36  1  0  0  0  0
 37  6  1  0  0  0  0
 38 37  1  0  0  0  0
 38 39  1  0  0  0  0
 39 40  1  0  0  0  0
 40 41  1  0  0  0  0
 41 42  2  0  0  0  0
 41 43  1  0  0  0  0
 43 44  1  0  0  0  0
 43 45  1  0  0  0  0
 46 38  1  0  0  0  0
 46 47  1  0  0  0  0
 47 48  1  0  0  0  0
 48 49  2  0  0  0  0
 48 50  1  0  0  0  0
 50 51  1  0  0  0  0
 50 52  1  0  0  0  0
 53 46  1  0  0  0  0
  6 53  1  0  0  0  0
 53 54  1  0  0  0  0
 54 55  1  0  0  0  0
 55 56  2  0  0  0  0
 55 57  1  0  0  0  0
 57 58  1  0  0  0  0
 57 59  1  0  0  0  0
M  END
> <Outcome>
1

$$$$

  Mrv2220 06282313592D          

 12 12  0  0  0  0            999 V2000
   -0.2822   -0.7752    0.0000 C   0  0  0  0  0  0  0  0  0  0  0  0
   -0.0000    0.0000    0.0000 C   0  0  0  0  0  0  0  0  0  0  0  0
   -0.8125    0.1433    0.0000 C   0  0  0  0  0  0  0  0  0  0  0  0
    0.7145   -0.4125    0.0000 C   0  0  0  0  0  0  0  0  0  0  0  0
    1.4289    0.0000    0.0000 C   0  0  0  0  0  0  0  0  0  0  0  0
    2.1434   -0.4125    0.0000 O   0  0  0  0  0  0  0  0  0  0  0  0
    1.4289    0.8250    0.0000 C   0  0  0  0  0  0  0  0  0  0  0  0
    0.7145    1.2375    0.0000 C   0  0  0  0  0  0  0  0  0  0  0  0
    1.2448    1.8695    0.0000 C   0  0  0  0  0  0  0  0  0  0  0  0
    0.1842    1.8695    0.0000 C   0  0  0  0  0  0  0  0  0  0  0  0
   -0.0000    0.8250    0.0000 N   0  0  0  0  0  0  0  0  0  0  0  0
   -0.7145    1.2375    0.0000 O   0  0  0  0  0  0  0  0  0  0  0  0
  1  2  1  0  0  0  0
  2  3  1  0  0  0  0
  4  2  1  0  0  0  0
  5  4  1  0  0  0  0
  5  6  1  0  0  0  0
  7  5  1  0  0  0  0
  8  7  1  0  0  0  0
  8  9  1  0  0  0  0
  8 10  1  0  0  0  0
 11  8  1  0  0  0  0
  2 11  1  0  0  0  0
 11 12  1  0  0  0  0
M  END
> <Outcome>
1

$$$$

  Mrv2220 06282313592D          

  6  6  0  0  0  0            999 V2000
    0.5678    1.9393    0.0000 O   0  0  0  0  0  0  0  0  0  0  0  0
    0.5678    1.1143    0.0000 C   0  0  0  0  0  0  0  0  0  0  0  0
   -0.0997    0.6294    0.0000 O   0  0  0  0  0  0  0  0  0  0  0  0
    0.1553   -0.1553    0.0000 C   0  0  0  0  0  0  0  0  0  0  0  0
    0.9803   -0.1553    0.0000 C   0  0  0  0  0  0  0  0  0  0  0  0
    1.2352    0.6294    0.0000 O   0  0  0  0  0  0  0  0  0  0  0  0
  1  2  2  0  0  0  0
  3  2  1  0  0  0  0
  4  3  1  0  0  0  0
  5  4  2  0  0  0  0
  6  5  1  0  0  0  0
  2  6  1  0  0  0  0
M  END
> <Outcome>
1

$$$$

  Mrv2220 06282313592D          

  8  8  0  0  0  0            999 V2000
    1.2503    2.4750    0.0000 O   0  0  0  0  0  0  0  0  0  0  0  0
    0.5359    2.0625    0.0000 N   0  0  0  0  0  0  0  0  0  0  0  0
    0.5359    1.2375    0.0000 C   0  0  0  0  0  0  0  0  0  0  0  0
   -0.1786    0.8250    0.0000 C   0  0  0  0  0  0  0  0  0  0  0  0
   -0.1786   -0.0000    0.0000 C   0  0  0  0  0  0  0  0  0  0  0  0
    0.5359   -0.4125    0.0000 C   0  0  0  0  0  0  0  0  0  0  0  0
    1.2503    0.0000    0.0000 C   0  0  0  0  0  0  0  0  0  0  0  0
    1.2503    0.8250    0.0000 C   0  0  0  0  0  0  0  0  0  0  0  0
  1  2  1  0  0  0  0
  2  3  2  0  0  0  0
  4  3  1  0  0  0  0
  5  4  1  0  0  0  0
  6  5  1  0  0  0  0
  7  6  1  0  0  0  0
  8  7  1  0  0  0  0
  3  8  1  0  0  0  0
M  END
> <Outcome>
1

$$$$

  Mrv2220 06282313592D          

  9  8  0  0  0  0            999 V2000
    1.0461    1.4289    0.0000 C   0  0  0  0  0  0  0  0  0  0  0  0
    1.7605    1.8414    0.0000 C   0  0  0  0  0  0  0  0  0  0  0  0
    2.4750    1.4289    0.0000 C   0  0  0  0  0  0  0  0  0  0  0  0
    3.1895    1.8414    0.0000 C   0  0  0  0  0  0  0  0  0  0  0  0
    3.9039    1.4289    0.0000 O   0  0  0  0  0  0  0  0  0  0  0  0
    4.6184    1.8414    0.0000 C   0  0  0  0  0  0  0  0  0  0  0  0
    4.6184    2.6664    0.0000 O   0  0  0  0  0  0  0  0  0  0  0  0
    5.3329    1.4289    0.0000 C   0  0  0  0  0  0  0  0  0  0  0  0
    6.0474    1.8414    0.0000 O   0  0  0  0  0  0  0  0  0  0  0  0
  1  2  1  0  0  0  0
  2  3  1  0  0  0  0
  3  4  1  0  0  0  0
  4  5  1  0  0  0  0
  5  6  1  0  0  0  0
  6  7  2  0  0  0  0
  6  8  1  0  0  0  0
  8  9  1  0  0  0  0
M  END
> <Outcome>
1

$$$$

  Mrv2220 06282313592D          

 23 24  0  0  0  0            999 V2000
    1.6775   -4.5554    0.0000 C   0  0  0  0  0  0  0  0  0  0  0  0
    0.9630   -4.1429    0.0000 C   0  0  0  0  0  0  0  0  0  0  0  0
    0.9630   -3.3179    0.0000 C   0  0  0  0  0  0  0  0  0  0  0  0
    0.2485   -2.9054    0.0000 C   0  0  0  0  0  0  0  0  0  0  0  0
    0.2485   -2.0804    0.0000 S   0  0  0  0  0  0  0  0  0  0  0  0
    0.2485   -1.2554    0.0000 O   0  0  0  0  0  0  0  0  0  0  0  0
   -0.5765   -2.0804    0.0000 O   0  0  0  0  0  0  0  0  0  0  0  0
    1.0735   -2.0804    0.0000 O   0  0  0  0  0  0  0  0  0  0  0  0
   -0.4660   -3.3179    0.0000 C   0  0  0  0  0  0  0  0  0  0  0  0
   -0.4660   -4.1429    0.0000 C   0  0  0  0  0  0  0  0  0  0  0  0
   -1.1804   -4.5554    0.0000 O   0  0  0  0  0  0  0  0  0  0  0  0
   -1.8949   -4.1429    0.0000 C   0  0  0  0  0  0  0  0  0  0  0  0
   -1.8949   -3.3179    0.0000 C   0  0  0  0  0  0  0  0  0  0  0  0
   -2.6094   -2.9054    0.0000 C   0  0  0  0  0  0  0  0  0  0  0  0
   -2.6094   -2.0804    0.0000 C   0  0  0  0  0  0  0  0  0  0  0  0
   -3.3238   -3.3179    0.0000 C   0  0  0  0  0  0  0  0  0  0  0  0
   -3.3238   -4.1429    0.0000 C   0  0  0  0  0  0  0  0  0  0  0  0
   -4.0383   -4.5554    0.0000 S   0  0  0  0  0  0  0  0  0  0  0  0
   -4.7528   -4.9679    0.0000 O   0  0  0  0  0  0  0  0  0  0  0  0
   -4.4508   -3.8410    0.0000 O   0  0  0  0  0  0  0  0  0  0  0  0
   -3.6258   -5.2699    0.0000 O   0  0  0  0  0  0  0  0  0  0  0  0
   -2.6094   -4.5554    0.0000 C   0  0  0  0  0  0  0  0  0  0  0  0
    0.2485   -4.5554    0.0000 C   0  0  0  0  0  0  0  0  0  0  0  0
  1  2  1  0  0  0  0
  3  2  1  0  0  0  0
  4  3  2  0  0  0  0
  4  5  1  0  0  0  0
  5  6  1  0  0  0  0
  5  7  2  0  0  0  0
  5  8  2  0  0  0  0
  9  4  1  0  0  0  0
 10  9  2  0  0  0  0
 10 11  1  0  0  0  0
 11 12  1  0  0  0  0
 13 12  2  0  0  0  0
 14 13  1  0  0  0  0
 14 15  1  0  0  0  0
 16 14  2  0  0  0  0
 17 16  1  0  0  0  0
 17 18  1  0  0  0  0
 18 19  1  0  0  0  0
 18 20  2  0  0  0  0
 18 21  2  0  0  0  0
 22 17  2  0  0  0  0
 12 22  1  0  0  0  0
 23 10  1  0  0  0  0
  2 23  2  0  0  0  0
M  END
> <Outcome>
1

$$$$

  Mrv2220 06282313592D          

  6  5  0  0  0  0            999 V2000
    0.8250    1.4289    0.0000 C   0  0  0  0  0  0  0  0  0  0  0  0
    1.2375    0.7145    0.0000 C   0  0  0  0  0  0  0  0  0  0  0  0
    2.0625    0.7145    0.0000 C   0  0  0  0  0  0  0  0  0  0  0  0
    0.8250   -0.0000    0.0000 N   0  0  0  0  0  0  0  0  0  0  0  0
    1.2375   -0.7145    0.0000 C   0  0  0  0  0  0  0  0  0  0  0  0
    0.0000   -0.0000    0.0000 C   0  0  0  0  0  0  0  0  0  0  0  0
  1  2  1  0  0  0  0
  2  3  1  0  0  0  0
  2  4  1  0  0  0  0
  4  5  1  0  0  0  0
  4  6  1  0  0  0  0
M  END
> <Outcome>
1

$$$$

  Mrv2220 06282313592D          

 14 14  0  0  0  0            999 V2000
    2.7558   -1.6500    0.0000 C   0  0  0  0  0  0  0  0  0  0  0  0
    2.0413   -1.2375    0.0000 O   0  0  0  0  0  0  0  0  0  0  0  0
    2.0413   -0.4125    0.0000 C   0  0  0  0  0  0  0  0  0  0  0  0
    2.7558   -0.0000    0.0000 O   0  0  0  0  0  0  0  0  0  0  0  0
    1.3269   -0.0000    0.0000 C   0  0  0  0  0  0  0  0  0  0  0  0
    1.3269    0.8250    0.0000 C   0  0  0  0  0  0  0  0  0  0  0  0
    0.6124    1.2375    0.0000 C   0  0  0  0  0  0  0  0  0  0  0  0
    0.6124    2.0625    0.0000 C   0  0  0  0  0  0  0  0  0  0  0  0
   -0.1021    2.4750    0.0000 O   0  0  0  0  0  0  0  0  0  0  0  0
    1.3269    2.4750    0.0000 O   0  0  0  0  0  0  0  0  0  0  0  0
    1.3269    3.3000    0.0000 C   0  0  0  0  0  0  0  0  0  0  0  0
   -0.1021    0.8250    0.0000 C   0  0  0  0  0  0  0  0  0  0  0  0
   -0.1021    0.0000    0.0000 C   0  0  0  0  0  0  0  0  0  0  0  0
    0.6124   -0.4125    0.0000 C   0  0  0  0  0  0  0  0  0  0  0  0
  1  2  1  0  0  0  0
  2  3  1  0  0  0  0
  3  4  2  0  0  0  0
  3  5  1  0  0  0  0
  6  5  2  0  0  0  0
  7  6  1  0  0  0  0
  7  8  1  0  0  0  0
  8  9  2  0  0  0  0
  8 10  1  0  0  0  0
 10 11  1  0  0  0  0
 12  7  2  0  0  0  0
 13 12  1  0  0  0  0
 14 13  2  0  0  0  0
  5 14  1  0  0  0  0
M  END
> <Outcome>
1

$$$$

  Mrv2220 06282313592D          

 21 22  0  0  0  0            999 V2000
    2.8579   -8.4071    0.0000 N   0  0  0  0  0  0  0  0  0  0  0  0
    2.8579   -7.5821    0.0000 S   0  0  0  0  0  0  0  0  0  0  0  0
    3.6829   -7.5821    0.0000 O   0  0  0  0  0  0  0  0  0  0  0  0
    2.0329   -7.5821    0.0000 O   0  0  0  0  0  0  0  0  0  0  0  0
    2.8579   -6.7571    0.0000 C   0  0  0  0  0  0  0  0  0  0  0  0
    3.5724   -6.3446    0.0000 C   0  0  0  0  0  0  0  0  0  0  0  0
    3.5724   -5.5196    0.0000 C   0  0  0  0  0  0  0  0  0  0  0  0
    2.8579   -5.1071    0.0000 C   0  0  0  0  0  0  0  0  0  0  0  0
    2.8579   -4.2821    0.0000 N   0  0  0  0  0  0  0  0  0  0  0  0
    2.1434   -3.8696    0.0000 C   0  0  0  0  0  0  0  0  0  0  0  0
    1.4289   -4.2821    0.0000 S   0  0  0  0  0  0  0  0  0  0  0  0
    2.1434   -3.0446    0.0000 N   0  0  0  0  0  0  0  0  0  0  0  0
    1.4289   -2.6321    0.0000 C   0  0  0  0  0  0  0  0  0  0  0  0
    1.4289   -1.8071    0.0000 C   0  0  0  0  0  0  0  0  0  0  0  0
    0.7145   -1.3946    0.0000 C   0  0  0  0  0  0  0  0  0  0  0  0
    0.0000   -1.8071    0.0000 C   0  0  0  0  0  0  0  0  0  0  0  0
   -0.7145   -1.3946    0.0000 F   0  0  0  0  0  0  0  0  0  0  0  0
    0.0000   -2.6321    0.0000 C   0  0  0  0  0  0  0  0  0  0  0  0
    0.7145   -3.0446    0.0000 C   0  0  0  0  0  0  0  0  0  0  0  0
    2.1434   -5.5196    0.0000 C   0  0  0  0  0  0  0  0  0  0  0  0
    2.1434   -6.3446    0.0000 C   0  0  0  0  0  0  0  0  0  0  0  0
  1  2  1  0  0  0  0
  2  3  2  0  0  0  0
  2  4  2  0  0  0  0
  2  5  1  0  0  0  0
  6  5  1  0  0  0  0
  7  6  2  0  0  0  0
  8  7  1  0  0  0  0
  8  9  1  0  0  0  0
  9 10  1  0  0  0  0
 10 11  2  0  0  0  0
 10 12  1  0  0  0  0
 12 13  1  0  0  0  0
 14 13  1  0  0  0  0
 15 14  2  0  0  0  0
 16 15  1  0  0  0  0
 16 17  1  0  0  0  0
 18 16  2  0  0  0  0
 19 18  1  0  0  0  0
 13 19  2  0  0  0  0
 20  8  2  0  0  0  0
 21 20  1  0  0  0  0
  5 21  2  0  0  0  0
M  END
> <Outcome>
1

$$$$

  Mrv2220 06282313592D          

  4  3  0  0  0  0            999 V2000
    2.0625   -0.7145    0.0000 C   0  0  0  0  0  0  0  0  0  0  0  0
    1.2375   -0.7145    0.0000 C   0  0  0  0  0  0  0  0  0  0  0  0
    0.8250   -0.0000    0.0000 C   0  0  0  0  0  0  0  0  0  0  0  0
    0.0000   -0.0000    0.0000 N   0  0  0  0  0  0  0  0  0  0  0  0
  1  2  2  0  0  0  0
  2  3  1  0  0  0  0
  3  4  1  0  0  0  0
M  END
> <Outcome>
1

$$$$

  Mrv2220 06282313592D          

  5  4  0  0  0  0            999 V2000
    2.0625   -0.7145    0.0000 N   0  0  0  0  0  0  0  0  0  0  0  0
    1.2375   -0.7145    0.0000 C   0  0  0  0  0  0  0  0  0  0  0  0
    0.8250   -1.4289    0.0000 O   0  0  0  0  0  0  0  0  0  0  0  0
    0.8250   -0.0000    0.0000 C   0  0  0  0  0  0  0  0  0  0  0  0
    0.0000   -0.0000    0.0000 Cl  0  0  0  0  0  0  0  0  0  0  0  0
  1  2  1  0  0  0  0
  2  3  2  0  0  0  0
  2  4  1  0  0  0  0
  4  5  1  0  0  0  0
M  END
> <Outcome>
1

$$$$

  Mrv2220 06282313592D          

  8  7  0  0  0  0            999 V2000
    2.0625    0.7145    0.0000 O   0  0  0  0  0  0  0  0  0  0  0  0
    1.2375    0.7145    0.0000 C   0  0  0  0  0  0  0  0  0  0  0  0
    0.8250    1.4289    0.0000 O   0  0  0  0  0  0  0  0  0  0  0  0
    0.8250   -0.0000    0.0000 C   0  0  0  0  0  0  0  0  0  0  0  0
    0.0000   -0.0000    0.0000 C   0  0  0  0  0  0  0  0  0  0  0  0
   -0.4125   -0.7145    0.0000 C   0  0  0  0  0  0  0  0  0  0  0  0
    0.0000   -1.4289    0.0000 O   0  0  0  0  0  0  0  0  0  0  0  0
   -1.2375   -0.7145    0.0000 O   0  0  0  0  0  0  0  0  0  0  0  0
  1  2  1  0  0  0  0
  2  3  2  0  0  0  0
  4  2  1  4  0  0  0
  4  5  2  0  0  0  0
  5  6  1  0  0  0  0
  6  7  1  0  0  0  0
  6  8  2  0  0  0  0
M  END
> <Outcome>
1

$$$$

  Mrv2220 06282313592D          

 22 22  0  0  0  0            999 V2000
    3.5723   -8.3250    0.0000 C   0  0  0  0  0  0  0  0  0  0  0  0
    4.2868   -8.7375    0.0000 C   0  0  0  0  0  0  0  0  0  0  0  0
    5.0013   -8.3250    0.0000 C   0  0  0  0  0  0  0  0  0  0  0  0
    5.7158   -8.7375    0.0000 C   0  0  0  0  0  0  0  0  0  0  0  0
    6.4302   -8.3250    0.0000 C   0  0  0  0  0  0  0  0  0  0  0  0
    7.1447   -8.7375    0.0000 C   0  0  0  0  0  0  0  0  0  0  0  0
    7.8592   -8.3250    0.0000 C   0  0  0  0  0  0  0  0  0  0  0  0
    8.5736   -8.7375    0.0000 C   0  0  0  0  0  0  0  0  0  0  0  0
    9.2881   -8.3250    0.0000 C   0  0  0  0  0  0  0  0  0  0  0  0
   10.0026   -8.7375    0.0000 C   0  0  0  0  0  0  0  0  0  0  0  0
   10.7171   -8.3250    0.0000 C   0  0  0  0  0  0  0  0  0  0  0  0
   11.4315   -8.7375    0.0000 C   0  0  0  0  0  0  0  0  0  0  0  0
   12.1460   -8.3250    0.0000 C   0  0  0  0  0  0  0  0  0  0  0  0
   12.8605   -8.7375    0.0000 C   0  0  0  0  0  0  0  0  0  0  0  0
   13.5749   -8.3250    0.0000 C   0  0  0  0  0  0  0  0  0  0  0  0
   13.5749   -7.5000    0.0000 C   0  0  0  0  0  0  0  0  0  0  0  0
   12.8605   -7.0875    0.0000 C   0  0  0  0  0  0  0  0  0  0  0  0
   12.1460   -7.5000    0.0000 C   0  0  0  0  0  0  0  0  0  0  0  0
   11.4315   -7.0875    0.0000 S   0  0  0  0  0  0  0  0  0  0  0  0
   10.7171   -6.6750    0.0000 O   0  0  0  0  0  0  0  0  0  0  0  0
   11.0190   -7.8020    0.0000 O   0  0  0  0  0  0  0  0  0  0  0  0
   11.8440   -6.3730    0.0000 O   0  0  0  0  0  0  0  0  0  0  0  0
  1  2  1  0  0  0  0
  2  3  1  0  0  0  0
  3  4  1  0  0  0  0
  4  5  1  0  0  0  0
  5  6  1  0  0  0  0
  6  7  1  0  0  0  0
  7  8  1  0  0  0  0
  8  9  1  0  0  0  0
  9 10  1  0  0  0  0
 10 11  1  0  0  0  0
 11 12  1  0  0  0  0
 12 13  1  0  0  0  0
 14 13  2  0  0  0  0
 15 14  1  0  0  0  0
 16 15  2  0  0  0  0
 17 16  1  0  0  0  0
 18 17  2  0  0  0  0
 13 18  1  0  0  0  0
 18 19  1  0  0  0  0
 19 20  1  0  0  0  0
 19 21  2  0  0  0  0
 19 22  2  0  0  0  0
M  END
> <Outcome>
1

$$$$

  Mrv2220 06282313592D          

  7  6  0  0  0  0            999 V2000
   -0.1914    0.7145    0.0000 C   0  0  0  0  0  0  0  0  0  0  0  0
    0.5230    1.1270    0.0000 C   0  0  0  0  0  0  0  0  0  0  0  0
    1.2375    0.7145    0.0000 C   0  0  0  0  0  0  0  0  0  0  0  0
    1.9520    1.1270    0.0000 C   0  0  0  0  0  0  0  0  0  0  0  0
    1.9520    1.9520    0.0000 O   0  0  0  0  0  0  0  0  0  0  0  0
    2.6664    0.7145    0.0000 C   0  0  0  0  0  0  0  0  0  0  0  0
    3.3809    1.1270    0.0000 O   0  0  0  0  0  0  0  0  0  0  0  0
  1  2  1  0  0  0  0
  2  3  1  0  0  0  0
  3  4  1  0  0  0  0
  4  5  1  0  0  0  0
  4  6  1  0  0  0  0
  6  7  1  0  0  0  0
M  END
> <Outcome>
1

$$$$

  Mrv2220 06282313592D          

 13 12  0  0  0  0            999 V2000
    2.9980    2.5559    0.0000 C   0  0  0  0  0  0  0  0  0  0  0  0
    3.7125    2.1434    0.0000 O   0  0  0  0  0  0  0  0  0  0  0  0
    4.4270    2.5559    0.0000 C   0  0  0  0  0  0  0  0  0  0  0  0
    4.4270    3.3809    0.0000 O   0  0  0  0  0  0  0  0  0  0  0  0
    5.1414    2.1434    0.0000 C   0  0  0  0  0  0  0  0  0  0  0  0
    5.1414    1.3184    0.0000 C   0  0  0  0  0  0  0  0  0  0  0  0
    5.8559    2.5559    0.0000 C   0  0  0  0  0  0  0  0  0  0  0  0
    6.5704    2.1434    0.0000 C   0  0  0  0  0  0  0  0  0  0  0  0
    7.2849    2.5559    0.0000 C   0  0  0  0  0  0  0  0  0  0  0  0
    7.2849    3.3809    0.0000 O   0  0  0  0  0  0  0  0  0  0  0  0
    7.9993    2.1434    0.0000 N   0  0  0  0  0  0  0  0  0  0  0  0
    8.7138    2.5559    0.0000 C   0  0  0  0  0  0  0  0  0  0  0  0
    7.9993    1.3184    0.0000 C   0  0  0  0  0  0  0  0  0  0  0  0
  1  2  1  0  0  0  0
  2  3  1  0  0  0  0
  3  4  2  0  0  0  0
  3  5  1  0  0  0  0
  5  6  1  0  0  0  0
  5  7  1  0  0  0  0
  7  8  1  0  0  0  0
  8  9  1  0  0  0  0
  9 10  2  0  0  0  0
  9 11  1  0  0  0  0
 11 12  1  0  0  0  0
 11 13  1  0  0  0  0
M  END
> <Outcome>
1

$$$$

  Mrv2220 06282313592D          

  3  2  0  0  0  0            999 V2000
    1.6500   -0.0000    0.0000 C   0  0  0  0  0  0  0  0  0  0  0  0
    2.4750   -0.0000    0.0000 C   0  0  0  0  0  0  0  0  0  0  0  0
    3.3000    0.0000    0.0000 N   0  0  0  0  0  0  0  0  0  0  0  0
  1  2  1  0  0  0  0
  2  3  3  0  0  0  0
M  END
> <Outcome>
1

$$$$

  Mrv2220 06282313592D          

 25 25  0  0  0  0            999 V2000
   -6.4643   -3.9985    0.0000 C   0  0  0  0  0  0  0  0  0  0  0  0
   -5.7499   -4.4110    0.0000 C   0  0  0  0  0  0  0  0  0  0  0  0
   -5.0354   -3.9985    0.0000 C   0  0  0  0  0  0  0  0  0  0  0  0
   -4.3209   -4.4110    0.0000 C   0  0  0  0  0  0  0  0  0  0  0  0
   -3.6065   -3.9985    0.0000 C   0  0  0  0  0  0  0  0  0  0  0  0
   -2.8920   -4.4110    0.0000 C   0  0  0  0  0  0  0  0  0  0  0  0
   -2.1775   -3.9985    0.0000 C   0  0  0  0  0  0  0  0  0  0  0  0
   -1.4630   -4.4110    0.0000 C   0  0  0  0  0  0  0  0  0  0  0  0
   -0.7486   -3.9985    0.0000 C   0  0  0  0  0  0  0  0  0  0  0  0
   -0.0341   -4.4110    0.0000 C   0  0  0  0  0  0  0  0  0  0  0  0
    0.6804   -3.9985    0.0000 C   0  0  0  0  0  0  0  0  0  0  0  0
    1.3948   -4.4110    0.0000 C   0  0  0  0  0  0  0  0  0  0  0  0
    2.1093   -3.9985    0.0000 C   0  0  0  0  0  0  0  0  0  0  0  0
    2.8238   -4.4110    0.0000 C   0  0  0  0  0  0  0  0  0  0  0  0
    3.5383   -3.9985    0.0000 C   0  0  0  0  0  0  0  0  0  0  0  0
    4.2527   -4.4110    0.0000 C   0  0  0  0  0  0  0  0  0  0  0  0
    4.9672   -3.9985    0.0000 C   0  0  0  0  0  0  0  0  0  0  0  0
    5.6817   -4.4110    0.0000 C   0  0  0  0  0  0  0  0  0  0  0  0
    5.7679   -5.2315    0.0000 N   0  0  0  0  0  0  0  0  0  0  0  0
    6.5749   -5.4030    0.0000 C   0  0  0  0  0  0  0  0  0  0  0  0
    6.9874   -4.6886    0.0000 C   0  0  0  0  0  0  0  0  0  0  0  0
    6.4353   -4.0755    0.0000 N   0  0  0  0  0  0  0  0  0  0  0  0
    6.6069   -3.2685    0.0000 C   0  0  0  0  0  0  0  0  0  0  0  0
    7.3915   -3.0136    0.0000 C   0  0  0  0  0  0  0  0  0  0  0  0
    7.5630   -2.2066    0.0000 O   0  0  0  0  0  0  0  0  0  0  0  0
  1  2  1  0  0  0  0
  2  3  1  0  0  0  0
  3  4  1  0  0  0  0
  4  5  1  0  0  0  0
  5  6  1  0  0  0  0
  6  7  1  0  0  0  0
  7  8  1  0  0  0  0
  9  8  1  4  0  0  0
  9 10  2  0  0  0  0
 10 11  1  0  0  0  0
 11 12  1  0  0  0  0
 12 13  1  0  0  0  0
 13 14  1  0  0  0  0
 14 15  1  0  0  0  0
 15 16  1  0  0  0  0
 16 17  1  0  0  0  0
 17 18  1  0  0  0  0
 19 18  2  0  0  0  0
 20 19  1  0  0  0  0
 21 20  1  0  0  0  0
 22 21  1  0  0  0  0
 18 22  1  0  0  0  0
 22 23  1  0  0  0  0
 23 24  1  0  0  0  0
 24 25  1  0  0  0  0
M  END
> <Outcome>
1

$$$$

  Mrv2220 06282313592D          

 77 84  0  0  0  0            999 V2000
    7.0808   -9.2380    0.0000 O   0  0  0  0  0  0  0  0  0  0  0  0
    7.4347   -8.4927    0.0000 C   0  0  0  0  0  0  0  0  0  0  0  0
    6.9539   -7.7936    0.0000 C   0  0  0  0  0  0  0  0  0  0  0  0
    6.1279   -7.5352    0.0000 O   0  0  0  0  0  0  0  0  0  0  0  0
    5.4880   -6.9643    0.0000 C   0  0  0  0  0  0  0  0  0  0  0  0
    4.6574   -7.1342    0.0000 O   0  0  0  0  0  0  0  0  0  0  0  0
    4.0841   -6.5251    0.0000 C   0  0  0  0  0  0  0  0  0  0  0  0
    3.2808   -6.7131    0.0000 C   0  0  0  0  0  0  0  0  0  0  0  0
    2.7163   -6.1115    0.0000 O   0  0  0  0  0  0  0  0  0  0  0  0
    4.3309   -5.7133    0.0000 C   0  0  0  0  0  0  0  0  0  0  0  0
    4.0179   -4.9064    0.0000 O   0  0  0  0  0  0  0  0  0  0  0  0
    4.0653   -4.0501    0.0000 C   0  0  0  0  0  0  0  0  0  0  0  0
    3.4146   -3.5067    0.0000 O   0  0  0  0  0  0  0  0  0  0  0  0
    3.5334   -2.6786    0.0000 C   0  0  0  0  0  0  0  0  0  0  0  0
    2.8855   -2.1678    0.0000 C   0  0  0  0  0  0  0  0  0  0  0  0
    3.0040   -1.3514    0.0000 O   0  0  0  0  0  0  0  0  0  0  0  0
    4.3220   -2.3655    0.0000 C   0  0  0  0  0  0  0  0  0  0  0  0
    4.7577   -1.6177    0.0000 O   0  0  0  0  0  0  0  0  0  0  0  0
    5.4566   -1.1208    0.0000 C   0  0  0  0  0  0  0  0  0  0  0  0
    5.4758   -0.2733    0.0000 O   0  0  0  0  0  0  0  0  0  0  0  0
    6.1973    0.1501    0.0000 C   0  0  0  0  0  0  0  0  0  0  0  0
    6.1927    0.9751    0.0000 C   0  0  0  0  0  0  0  0  0  0  0  0
    6.9049    1.3916    0.0000 O   0  0  0  0  0  0  0  0  0  0  0  0
    6.9338   -0.2712    0.0000 C   0  0  0  0  0  0  0  0  0  0  0  0
    7.7901   -0.1456    0.0000 O   0  0  0  0  0  0  0  0  0  0  0  0
    8.6144   -0.3823    0.0000 C   0  0  0  0  0  0  0  0  0  0  0  0
    8.7602   -1.2132    0.0000 O   0  0  0  0  0  0  0  0  0  0  0  0
    9.5245   -1.5150    0.0000 C   0  0  0  0  0  0  0  0  0  0  0  0
    9.6350   -2.3326    0.0000 C   0  0  0  0  0  0  0  0  0  0  0  0
    8.9822   -2.8370    0.0000 O   0  0  0  0  0  0  0  0  0  0  0  0
   10.1996   -1.0074    0.0000 C   0  0  0  0  0  0  0  0  0  0  0  0
   10.8318   -1.5986    0.0000 O   0  0  0  0  0  0  0  0  0  0  0  0
   11.1606   -2.3906    0.0000 C   0  0  0  0  0  0  0  0  0  0  0  0
   11.9826   -2.5979    0.0000 O   0  0  0  0  0  0  0  0  0  0  0  0
   12.2349   -3.3955    0.0000 C   0  0  0  0  0  0  0  0  0  0  0  0
   13.0402   -3.5746    0.0000 C   0  0  0  0  0  0  0  0  0  0  0  0
   13.2878   -4.3616    0.0000 O   0  0  0  0  0  0  0  0  0  0  0  0
   11.6603   -4.0198    0.0000 C   0  0  0  0  0  0  0  0  0  0  0  0
   11.5922   -4.8826    0.0000 O   0  0  0  0  0  0  0  0  0  0  0  0
   11.1780   -5.6335    0.0000 C   0  0  0  0  0  0  0  0  0  0  0  0
   10.3354   -5.5907    0.0000 O   0  0  0  0  0  0  0  0  0  0  0  0
    9.8711   -6.2688    0.0000 C   0  0  0  0  0  0  0  0  0  0  0  0
    9.0495   -6.1946    0.0000 C   0  0  0  0  0  0  0  0  0  0  0  0
    8.7029   -5.4459    0.0000 O   0  0  0  0  0  0  0  0  0  0  0  0
   10.2158   -7.0399    0.0000 C   0  0  0  0  0  0  0  0  0  0  0  0
    9.4988   -7.5246    0.0000 O   0  0  0  0  0  0  0  0  0  0  0  0
    8.6534   -7.6690    0.0000 C   0  0  0  0  0  0  0  0  0  0  0  0
    8.1616   -6.9836    0.0000 O   0  0  0  0  0  0  0  0  0  0  0  0
    7.3420   -7.0433    0.0000 C   0  0  0  0  0  0  0  0  0  0  0  0
    6.8877   -6.3547    0.0000 C   0  0  0  0  0  0  0  0  0  0  0  0
    7.2569   -5.6169    0.0000 O   0  0  0  0  0  0  0  0  0  0  0  0
    8.2684   -8.4243    0.0000 C   0  0  0  0  0  0  0  0  0  0  0  0
    8.7279   -9.1095    0.0000 O   0  0  0  0  0  0  0  0  0  0  0  0
   11.0621   -7.1000    0.0000 C   0  0  0  0  0  0  0  0  0  0  0  0
   11.4242   -7.8413    0.0000 O   0  0  0  0  0  0  0  0  0  0  0  0
   11.5285   -6.4054    0.0000 C   0  0  0  0  0  0  0  0  0  0  0  0
   12.3507   -6.4734    0.0000 O   0  0  0  0  0  0  0  0  0  0  0  0
   10.8425   -3.8084    0.0000 C   0  0  0  0  0  0  0  0  0  0  0  0
   10.2722   -4.4046    0.0000 O   0  0  0  0  0  0  0  0  0  0  0  0
   10.6018   -3.0227    0.0000 C   0  0  0  0  0  0  0  0  0  0  0  0
    9.7956   -2.8480    0.0000 O   0  0  0  0  0  0  0  0  0  0  0  0
   10.0698   -0.1689    0.0000 C   0  0  0  0  0  0  0  0  0  0  0  0
   10.7120    0.3490    0.0000 O   0  0  0  0  0  0  0  0  0  0  0  0
    9.2889    0.1312    0.0000 C   0  0  0  0  0  0  0  0  0  0  0  0
    9.1723    0.9479    0.0000 O   0  0  0  0  0  0  0  0  0  0  0  0
    6.9097   -1.1155    0.0000 C   0  0  0  0  0  0  0  0  0  0  0  0
    7.6178   -1.5389    0.0000 O   0  0  0  0  0  0  0  0  0  0  0  0
    6.1972   -1.5249    0.0000 C   0  0  0  0  0  0  0  0  0  0  0  0
    6.2063   -2.3499    0.0000 O   0  0  0  0  0  0  0  0  0  0  0  0
    4.9671   -2.9107    0.0000 C   0  0  0  0  0  0  0  0  0  0  0  0
    5.7396   -2.6211    0.0000 O   0  0  0  0  0  0  0  0  0  0  0  0
    4.8429   -3.7231    0.0000 C   0  0  0  0  0  0  0  0  0  0  0  0
    5.4936   -4.2303    0.0000 O   0  0  0  0  0  0  0  0  0  0  0  0
    5.1594   -5.5489    0.0000 C   0  0  0  0  0  0  0  0  0  0  0  0
    5.4146   -4.7643    0.0000 O   0  0  0  0  0  0  0  0  0  0  0  0
    5.7172   -6.1524    0.0000 C   0  0  0  0  0  0  0  0  0  0  0  0
[truncated: 3,078,870 more chars]
